# Supplementary material for: Policy effects of reduced pension contribution rate on innovation input——Empirical evidence from Zhejiang and Shandong provinces
Source: PLoS One. 2024 Dec 31;19(12):e0315841. doi: 10.1371/journal.pone.0315841 (PMC11687767; doi:10.1371/journal.pone.0315841)
Supplement: S1 Data — (XLSX) [file pone.0315841.s001.xlsx]

## Sheet: Sheet1
province	year	地区	deposit	tecfs	pgdpv	fsexp	agr	ind	ser	lpgdp	gdpr	employ	hr	labor	kr	rd	rds	rde	gdp	pop	k	rdp	rdps	rdpe	school	exim	old	rdc	rdcr	rdpc	rdpcr	fdi	fdir	oldr	rdpr	invest	pfdi	pin	rdpcr1	area	ldpop	fsexpr	pde	tfsr
1	2000	北 京	9759.8	10.0511	22459.7	442.997	0.0362964	0.380638	0.583066	10.0195	0.109846	321.3	9.87537	0.780029	0.0933263	1556635	860872	174472	2478.8	1382	1280.46	98753	50393	17495	58	776847	10.7166	22.3744	0.02103	10.3374	0.00748001	64319045632	0.259477	0.107166	71.4566	0.516564	17.6558	18.3444	96.0629	16410.5	6.73595	0.178714	11.1651	0.0226889
1	2001	北 京	12223.4	12.1387	25523	559.106	0.033	0.362	0.605	10.1473	0.112326	333.823	10.1569	0.787509	0.181857	1711696	910364	208566	2845.7	1385	1513.32	95255	43982	18171	61	864475	11.3	22.5029	0.0208302	10.4073	0.00751433	71556055040	0.251453	0.113	68.7762	0.531792	17.7603	18.5093	99.1602	16410.5	6.73812	0.196474	11.388	0.0217109
1	2002	北 京	15392.7	15.151	28449	628.35	0.03	0.348	0.622	10.2559	0.104	378.894	10.1566	0.777891	0.186887	2195401	1173080	235658	3212.7	1423	1796.14	114919	48359	18976	62	877384	13.86	22.7859	0.024486	10.7703	0.00756869	72617566208	0.226033	0.1386	80.7583	0.559075	17.7479	18.6536	125.587	16410.5	6.76518	0.195583	11.5915	0.0241124
1	2003	北 京	18321.9	17.1365	32061	734.804	0.026109	0.358128	0.615763	10.3754	0.106714	388.665	10.2443	0.782374	0.207734	2562518	1380956	254186	3663.1	1456	2169.26	109947	50413	20263	73	1.18065e+06	14.32	22.9505	0.0253167	10.5782	0.00726528	97722712064	0.266776	0.1432	75.513	0.592192	18.022	18.8194	101.041	16410.5	6.78811	0.200596	11.7427	0.0233212
1	2004	北 京	21625.9	21.1103	37058	898.276	0.0240235	0.375964	0.600013	10.5202	0.141	393.792	10.4391	0.789207	0.165467	3173331	1551783	287135	4283.3	1493	2528.2	151542	51339	23831	77	1852699	14.1	23.3143	0.0311539	11.2434	0.00753072	153342345216	0.358	0.141	101.502	0.590246	18.4474	18.9474	193.94	16410.5	6.8132	0.209716	11.8834	0.0235009
1	2005	北 京	26785.9	25.3533	45443.7	1058.31	0.014	0.295	0.691	10.7242	0.118	394.334	10.5634	0.789048	0.118266	3820683	1819885	365740	6886.31	1538	2827.2	171045	55050	24531	77	2704807	13.7	23.5175	0.0237436	11.4237	0.00742763	223863357440	0.325085	0.137	111.213	0.410554	18.7961	19.0295	231.945	16410.5	6.8429	0.153683	12.0677	0.0239564
1	2006	北 京	31313.8	30.5447	50467	1296.84	0.013	0.278	0.709	10.8291	0.128	398.091	10.8033	0.787953	0.165959	4329877	1896474	372514	7870.28	1601	3296.4	168398	58717	25954	80	38951765	14.25	23.749	0.0261857	11.3353	0.00708015	314348535808	0.399412	0.1425	105.183	0.418842	19.0954	19.1429	210.321	16410.5	6.88305	0.164777	12.1838	0.0235532
1	2007	北 京	35369.7	90.742	58204	1649.5	0.011	0.268	0.721	10.9717	0.133	423.417	10.9347	0.801773	0.185293	5053870	2377807	476560	9353.32	1676	3907.2	187578	65667	24837	79	49522399	12.72	23.8141	0.0235157	11.4832	0.00685157	386636218368	0.413368	0.1272	111.92	0.417734	19.2566	19.2671	229.263	16410.5	6.92883	0.176355	12.2598	0.0550117
1	2008	北 京	42107.6	112.189	63029	1959.29	0.011	0.257	0.732	11.0514	0.09	451.534	10.829	0.800108	-0.0236742	5503499	2606977	558295	10488	1771	3814.7	189551	66204	26377	85	56800198	12.86	23.8752	0.0222942	11.4822	0.00648343	414618714112	0.395326	0.1286	107.03	0.363719	19.2713	19.188	214.757	16410.5	6.98396	0.186812	12.379	0.05726
1	2009	北 京	54275.5	126.307	66940	2319.37	0.01	0.235	0.755	11.1116	0.102	441.489	11.0187	0.799881	0.210292	6686351	3216954	700453	12153	1860	4616.9	191779	71729	27721	86	53341480	12.62	24.0443	0.022784	11.4331	0.00614684	364679692288	0.300074	0.1262	103.107	0.379898	19.094	19.3298	209.131	16410.5	7.03299	0.190847	12.5838	0.0544576
1	2010	北 京	64453.9	178.915	73856	2717.32	0.009	0.24	0.751	11.2099	0.103	487.205	11.3127	0.827129	0.170266	8218234	4017111	1101609	14113.6	1961.9	5403	193718	78261	30059.5	87	69829282	10.539	24.1571	0.0219612	11.3551	0.0057878	476801335296	0.337831	0.10539	98.7402	0.382822	19.3087	19.4337	175.281	16410.5	7.08633	0.192532	12.7024	0.0658427
1	2011	北 京	72655.4	183.07	81658	3245.23	0.008	0.231	0.761	11.3103	0.081	546.431	11.3853	0.824307	0.032556	9366439	4343010	1233547	16251.9	2018.6	5578.9	217255	83796	30179	87	76797561	10.7	24.3582	0.0233196	11.5452	0.00571941	508515057664	0.312896	0.107	107.627	0.343277	19.3446	19.4373	189.008	16410.5	7.11482	0.199683	12.7937	0.056412
1	2012	北 京	81389.6	199.94	87475	3685.31	0.008	0.227	0.765	11.3791	0.077	573.591	11.6496	0.820283	0.0956282	10633640	4885351	1369404	17879.4	2069.3	6112.4	235493	92577	31240	89	74479128	10.48	24.5026	0.0244912	11.6234	0.00561705	469225963520	0.262439	0.1048	113.803	0.341868	19.2394	19.5038	194.696	16410.5	7.13963	0.20612	12.8824	0.0542532
1	2013	北 京	87990.6	234.67	94648	4173.66	0.008	0.223	0.769	11.4579	0.077	594.606	11.8223	0.814999	0.120198	11850469	6023924	1366460	19500.6	2115	6847.1	242175	96249	32117	89	74539997	10.53	24.521	0.0228715	11.6423	0.00550462	468834222080	0.24042	0.1053	114.504	0.351123	19.2167	19.5955	191.402	16410.5	7.16147	0.214027	12.9385	0.0562264
1	2014	北 京	95370.5	282.71	99995	4524.67	0.007	0.213	0.779	11.5129	0.073	607.359	11.6634	0.812908	0.0112602	12687953	6409252	1456552	21330.8	2152	6924.2	245384	97130	33557	89	79357856	10.52	24.5991	0.0226065	11.65	0.00541359	487479443456	0.228533	0.1052	114.026	0.32461	19.2384	19.5893	188.846	16410.5	7.17881	0.212119	13.0017	0.0624819
1	2015	北 京	123767	287.8	106497	5737.7	0.006	0.197	0.797	11.5759	0.069	631.647	12.0811	0.792218	0.0825799	13840231	7027642	1626476	23014.6	2171	7496	245728	97988	34460	91	65161798	13.45	24.6718	0.022534	11.6376	0.00536049	405853732864	0.176346	0.1345	113.187	0.325706	19.0463	19.6599	179.341	16410.5	7.1876	0.249307	13.2536	0.0501595
1	2016	北 京	132792	285.78	118198	6406.77	0.005	0.193	0.802	11.6801	0.068	639.26	12.3285	0.773825	0.0597519	14845762	7301166	1604357	25669.1	2173	7943.9	253337	99099	32327	91	64379739	15.17	24.8076	0.0231416	11.711	0.00538934	427629543424	0.166593	0.1517	116.584	0.309473	19.0977	19.717	190.706	16410.5	7.18853	0.249591	13.323	0.0446059
1	2017	北 京	137952	361.76	128994	6824.53	0.004	0.19	0.806	11.7675	0.067	656.129	12.5996	0.765856	0.053689	15796512	7412398	1828063	28014.9	2171	8370.4	269835	102538	35207.4	92	65879775	16.32	24.9062	0.023402	11.7912	0.00543125	444807053312	0.158775	0.1632	124.291	0.298784	19.138	19.7702	201.317	16410.5	7.1876	0.243604	13.3621	0.0530088
2	2000	天 津	2281.55	5.0234	17993.2	187.052	0.044859	0.500299	0.454842	9.79775	0.107667	154.2	8.85427	0.749251	0.0598317	246931	52687	27521	1639.36	1001	610.94	23237	4907	4666	21	1369289	11.117	21.2344	0.01017	9.52252	0.00951301	113370284032	0.691552	0.11117	23.2138	0.37267	18.5452	17.9269	88.6122	11903	6.73455	0.114101	10.0342	0.0268556
2	2001	天 津	2562.55	7.4741	20154	234.667	0.043	0.492	0.466	9.91116	0.120388	146.435	8.81915	0.735921	0.153959	251553	44907	26709	1840.1	1004.06	705	23893	3651	5014	33	1434185	12.48	21.3107	0.00977865	9.63089	0.00959195	118713229312	0.645146	0.1248	23.7964	0.383131	18.5882	18.0671	103.992	11903	6.7376	0.12753	10.1473	0.0318498
2	2002	天 津	3018.26	8.2367	22380	265.21	0.041	0.488	0.471	10.0159	0.125436	140.387	9.09725	0.747013	0.145404	311878	48616	45847	2051.16	1007	807.51	26216	3261	5256	37	1831326	14.38	21.4999	0.0105996	9.78126	0.00971327	151571529728	0.738955	0.1438	26.0338	0.393685	18.8296	18.1999	126.073	11903	6.74053	0.129298	10.308	0.0310572
2	2003	天 津	4033.51	9.7426	26532	312.077	0.036	0.508768	0.454602	10.1861	0.14782	145.409	9.19251	0.751105	0.287154	404290	68796	61091	2447.66	1011	1039.39	28808	4373	5345	37	2.32898e+06	14.55	21.7327	0.0112108	9.85692	0.00974967	192769654784	0.787567	0.1455	28.4946	0.424646	19.0661	18.4484	131.285	11903	6.74449	0.1275	10.594	0.0312186
2	2004	天 津	4750.28	11.4894	31550	375.021	0.0348889	0.532136	0.432975	10.3593	0.158	148.095	9.57323	0.761046	0.198491	537501	83674	77178	2931.88	1024	1245.7	29553	4313	6190	40	3408834	14.18	22.0494	0.0128467	9.85482	0.00962385	282138968064	0.962314	0.1418	28.8604	0.424881	19.4342	18.6167	128.634	11903	6.75727	0.127912	10.7448	0.0306367
2	2005	天 津	5716.09	13.6539	35783.2	442.121	0.03	0.555	0.415	10.4852	0.147	147.922	9.44248	0.776438	0.200209	725659	91857	109432	3697.62	1043	1495.1	33441	4211	6592	42	4275954	12.48	22.3803	0.0141813	10.0274	0.00961398	353899347968	0.9571	0.1248	32.0623	0.404341	19.6424	18.7808	153.04	11903	6.77565	0.119569	10.9115	0.0308827
2	2006	天 津	6564.47	18.2755	41163	543.122	0.027	0.571	0.402	10.6253	0.145	148.761	9.65313	0.773674	0.217644	952370	98248	134178	4359.15	1075	1820.5	37164	4229	6966	45	52663254	13.63	22.6973	0.0165157	10.1647	0.0094555	425002991616	0.974968	0.1363	34.5712	0.417627	19.7953	18.9475	174.568	11903	6.80587	0.124594	11.0197	0.033649
2	2007	天 津	7930.31	22.3384	46122	674.326	0.022	0.573	0.405	10.739	0.152	153.575	9.72901	0.777991	0.292557	1146921	93917	150488	5050.4	1115	2353.1	44854	5722	7935	46	54123766	13.95	22.9233	0.0178702	10.3481	0.00928079	422560464896	0.836687	0.1395	40.2278	0.465923	19.753	19.1676	203.139	11903	6.8424	0.133519	11.1722	0.033127
2	2008	天 津	9606.36	28.653	55473	867.725	0.019	0.601	0.379	10.9237	0.165	152.828	9.80026	0.769725	0.440568	1557166	188516	194985	7380.45	1176	3389.8	48348	4803	8353	55	57223661	15.96	23.186	0.0159023	10.4686	0.00890185	417709850624	0.565968	0.1596	41.1122	0.459294	19.6882	19.4793	230.272	11903	6.89567	0.117571	11.3106	0.0330209
2	2009	天 津	13548.6	33.9953	62574	1124.28	0.017	0.53	0.453	11.0441	0.165	138.194	9.96648	0.788981	0.397782	1784661	181372	215730	7521.9	1228.16	4738.2	52039	6138	8706	55	44880510	13.99	23.3534	0.0184469	10.5239	0.00856886	306834571264	0.407922	0.1399	42.3715	0.629921	19.3363	19.7708	269.151	11903	6.93907	0.149467	11.6111	0.0302375
2	2010	天 津	16142.7	43.253	72994	1376.84	0.016	0.525	0.46	11.1981	0.174	153.357	10.0727	0.816847	0.324997	2295644	244673	251848	9224.5	1299.29	6278.1	58770.7	6372	8888.3	55	58808982	10.4306	23.6131	0.0195037	10.6808	0.00822046	401553620992	0.435312	0.104306	45.2329	0.68059	19.549	19.9959	283.72	11903	6.99537	0.149259	11.73	0.0314147
2	2011	天 津	17197.5	60.17	85213	1796.33	0.014	0.524	0.462	11.3529	0.164	217.592	10.295	0.795802	0.125771	2977580	257717	317710	11307.3	1355	7067.7	74293	7258	9036	56	71132638	12.27	23.9022	0.0212443	10.9682	0.0080946	471004774400	0.416549	0.1227	54.8288	0.625056	19.6666	20.0724	266.55	11903	7.03735	0.158865	11.7513	0.0334961
2	2012	天 津	19675.7	76.45	93173	2143.21	0.013	0.517	0.47	11.4422	0.138	238.623	10.3974	0.778136	0.122685	3604866	289854	403218	12893.9	1413.15	7934.8	89609	7894	9544	55	77434523	13.44	24.0946	0.0225827	11.1868	0.00791621	487845232640	0.378354	0.1344	63.4108	0.615392	19.6597	20.1461	302.448	11903	7.07937	0.166219	11.8439	0.0356708
2	2013	天 津	22684.6	92.81	100105	2549.21	0.013	0.506	0.481	11.514	0.125	250.156	10.4233	0.77358	0.150653	4280921	416214	508186	14370.2	1472	9130.2	100219	8572	10833	55	80145149	14.81	24.2368	0.0233575	11.2999	0.00767657	504088952832	0.350788	0.1481	68.0836	0.635356	19.6516	20.2456	323.054	11903	7.12017	0.177396	11.9454	0.0364074
2	2014	天 津	23959.4	109	105231	2884.7	0.013	0.492	0.496	11.5639	0.1	245.317	10.3902	0.775381	0.152023	4646868	385516	571442	15727	1517	10518.2	113335	9862	11159	55	77403287	15.06	24.3315	0.0234623	11.433	0.00753655	475472920576	0.302329	0.1506	74.71	0.668799	19.5631	20.3571	376.305	11903	7.15028	0.183423	11.97	0.0377856
2	2015	天 津	27145.9	120.82	107960	3232.35	0.013	0.466	0.522	11.5895	0.093	243.126	10.4221	0.795739	0.124907	5101839	442132	611820	16538.2	1547	11832	124321	10063	11369	55	67235179	12.94	24.424	0.024476	11.5414	0.00746051	418767601664	0.253212	0.1294	80.3626	0.715435	19.4165	20.4552	423.192	11903	7.16987	0.195448	12.0752	0.0373784
2	2016	天 津	29041.4	125.18	115053	3699.43	0.012	0.423	0.564	11.6531	0.091	233.878	10.5889	0.777403	0.080071	5373223	466425	637203	17885.4	1562	12779.4	119384	10517	10355	55	56485700	14.62	24.4774	0.023872	11.4979	0.00736103	375194976256	0.209777	0.1462	76.4302	0.714516	19.297	20.5225	421.211	11903	7.17952	0.206841	12.1331	0.0338376
2	2017	天 津	29746.2	115.99	118944	3282.54	0.009	0.409	0.582	11.6864	0.036	215.411	10.9029	0.774221	-0.116633	4587227	514656	641421	18549.2	1557	11288.9	103087	12333	10663.8	57	59909327	14.57	24.2587	0.0184976	11.2909	0.00725171	404495794176	0.218066	0.1457	66.2087	0.608592	19.3754	20.4017	371.801	11903	7.17631	0.176964	12.1603	0.0353354
3	2000	河 北	3780.74	6.8209	7662.76	415.537	0.162027	0.503042	0.334931	8.94413	0.0947042	350.9	7.69101	0.703144	0.0261625	262738	42709	31780	5089	6744	1816.79	28842	4315	5226	51	158147	9.7554	21.3559	0.00369914	9.86791	0.00146321	13093780480	0.0257296	0.097554	4.27669	0.357003	14.479	17.1091	55.0043	187159	5.88704	0.081654	8.63161	0.0164146
3	2001	河 北	4053.75	7.9895	8362	514.175	0.164	0.496	0.34	9.03145	0.087	329.216	7.73098	0.702372	0.0526973	257504	43497	19411	5577.8	6699.13	1912.53	28222	3508	5864	63	180344	11.33	21.389	0.00348876	9.84427	0.00146948	14927794176	0.0267629	0.1133	4.21279	0.342882	14.6168	17.1671	57.2572	187159	5.88036	0.0921825	8.708	0.0155385
3	2002	河 北	4543.39	7.3466	9115	576.589	0.156	0.498	0.346	9.11768	0.096	312.006	8.00923	0.71193	0.0563913	336031	83180	24532	6122.5	6735	2020.38	32899	3243	5952	75	225227	10.72	21.5488	0.00372918	10.0734	0.00149568	18641137664	0.0304469	0.1072	4.88478	0.329993	14.8336	17.2166	75.973	187159	5.8857	0.0941754	8.8167	0.0127415
3	2003	河 北	5273.35	8.098	10513.2	646.744	0.149936	0.515202	0.334862	9.26039	0.116	302.569	8.34568	0.732473	0.226492	380530	69410	35464	7098.6	6769	2477.98	34438	4055	5989	83	305669	10.32	21.7372	0.00388324	10.1021	0.00149241	25300205568	0.0356411	0.1032	5.08761	0.34908	15.134	17.4158	80.6229	187159	5.89074	0.0911087	8.96065	0.0125212
3	2004	河 北	9249.94	9.8088	12918	785.559	0.156282	0.528605	0.315113	9.46638	0.129	292.656	8.35075	0.745634	0.298961	438428	74229	41186	8836.9	6809	3218.8	34823	3791	5233	87	426021	10.71	21.8958	0.00365528	10.1581	0.00149186	35260481536	0.0399014	0.1071	5.11426	0.364245	15.46	17.6714	88.1547	187159	5.89663	0.0888953	9.51671	0.0124864
3	2005	河 北	10764.9	10.9236	14782.3	979.163	0.149	0.518	0.333	9.60118	0.134	290.448	8.14584	0.741526	0.2861	589320	127984	37774	10096.1	6851	4139.7	41703	4592	5541	86	556490	11.02	22.1668	0.0041953	10.36	0.00151218	46057893888	0.0456194	0.1102	6.08714	0.410029	15.721	17.9169	108.694	187159	5.90278	0.0969842	9.66224	0.0111561
3	2006	河 北	12551.6	12.8395	16962	1180.36	0.138	0.524	0.338	9.73873	0.134	294.453	8.11045	0.748912	0.3214	766640	178863	47081	11660.4	6898	5470.2	43740	4926	6107	88	6982350	11.33	22.411	0.00463702	10.3953	0.00150701	56348962816	0.0483249	0.1133	6.34097	0.469125	15.9158	18.1888	111.077	187159	5.90961	0.101228	9.80896	0.0108776
3	2007	河 北	14355.6	17.405	19877	1506.65	0.132	0.528	0.34	9.89732	0.128	290.822	8.14623	0.743847	0.258583	900165	204072	61032	13709.5	6943	6884.7	45334	5178	6790	88	10485060	11.91	22.5718	0.00463227	10.4153	0.00150011	81860009984	0.0597104	0.1191	6.52945	0.502185	16.2828	18.4122	114.73	187159	5.91612	0.109898	9.93675	0.0115521
3	2008	河 北	17709	21.6674	23239	1881.67	0.126	0.542	0.332	10.0536	0.101	290.933	8.33388	0.570757	0.28787	1091113	196113	69905	16188.6	6989	8866.6	46155	5386	6833	105	16713317	11.62	22.8336	0.00509676	10.4322	0.00149266	122000531456	0.075362	0.1162	6.60395	0.547706	16.6752	18.6586	116.645	187159	5.92272	0.116234	10.1401	0.011515
3	2009	河 北	22361.4	26.4283	24581	2347.59	0.128	0.52	0.352	10.1097	0.1	262.679	8.39685	0.746381	0.383822	1348446	232431	67861	17235.5	7034.4	12269.8	56509	5763	6744	109	13435580	11.87	23.0729	0.00608137	10.692	0.00151996	91855028224	0.0532941	0.1187	8.03324	0.711891	16.3849	18.977	167.512	187159	5.92919	0.136207	10.3669	0.0112576
3	2010	河 北	26099	29.6492	28668	2820.24	0.126	0.525	0.349	10.2635	0.122	290.63	8.83264	0.749339	0.229311	1554492	212542	74597	20394.3	7193.6	15083.4	62304.6	6201	7388.4	110	17509144	10.9947	23.2628	0.00621425	10.7937	0.00150047	119554187264	0.0586214	0.109947	8.66112	0.739589	16.6261	19.1611	167.619	187159	5.95157	0.138286	10.499	0.010513
3	2011	河 北	29563.8	33.22	33969	3537.39	0.119	0.535	0.346	10.4332	0.113	327.912	8.63904	0.742277	0.0865786	2013377	224911	84408	24515.8	7240.51	16389.3	73025	6423	7716	119	20222038	11	23.5589	0.00695086	10.9834	0.00151693	133900222464	0.0546179	0.11	10.0856	0.66852	16.7329	19.2376	179.579	187159	5.95807	0.14429	10.6172	0.0093911
3	2012	河 北	34257.2	44.74	36584	4079.44	0.12	0.527	0.353	10.5074	0.096	385.983	8.68093	0.729632	0.199642	2457670	286490	95732	26575	7287.51	19661.3	78533	7235	8285	113	17751815	12.46	23.756	0.00780978	11.0511	0.00151644	111838208000	0.042084	0.1246	10.7764	0.739842	16.5464	19.4132	163.253	187159	5.96454	0.153507	10.7581	0.0109672
3	2013	河 北	39444.4	49.76	38909	4409.58	0.124	0.522	0.355	10.569	0.082	416.871	8.86305	0.73034	0.179688	2818551	259904	102023	28301.4	7333	23194.2	89546	7516	8667	118	15984259	12.55	23.9246	0.00868022	11.2032	0.00152778	100536197120	0.0355234	0.1255	12.2114	0.819542	16.4336	19.5722	175.985	187159	5.97077	0.155808	10.8928	0.0112845
3	2014	河 北	43764	51.32	39984	4667.3	0.117	0.51	0.373	10.5962	0.065	418.028	8.82786	0.720543	0.149938	3130881	303852	111999	29421.2	7384	26671.9	100946	8221	9055	118	16433981	12.94	24.0247	0.00922814	11.3346	0.00153503	100950654976	0.0343122	0.1294	13.6709	0.906554	16.4308	19.705	200.154	187159	5.9777	0.158637	10.9898	0.0109957
3	2015	河 北	48927.6	45.5	40255	5632.19	0.115	0.483	0.402	10.603	0.068	405.023	8.95035	0.715961	0.104095	3508708	406037	127417	29806.4	7425	29448.3	106975	8757	10036	118	13983616	14.21	24.1162	0.00998193	11.3872	0.00153362	87095549952	0.0292204	0.1421	14.4074	0.987986	16.2777	19.7985	217.721	187159	5.98323	0.188959	11.0958	0.00807856
3	2016	河 北	55928.9	73.18	43062	6049.53	0.109	0.476	0.415	10.6704	0.068	400.235	8.8874	0.706311	0.0781607	3834274	383879	159007	32070.5	7470	31750	111384	9236	10682	120	11178489	15.44	24.2172	0.010263	11.4237	0.00152928	74250878976	0.0231524	0.1544	14.9108	0.990006	16.1121	19.8677	228.531	187159	5.98928	0.188632	11.2235	0.0120968
3	2017	河 北	60033	69.08	45387	6639.18	0.092	0.466	0.442	10.723	0.066	294.148	9.04879	0.702381	0.0521827	4520312	487942	210433	34016.3	7520	33406.8	113191	9627	11831.6	121	10569832	16.8	24.3666	0.0112356	11.4266	0.0015195	71365394432	0.0209798	0.168	15.052	0.982082	16.0658	19.9119	311.857	187159	5.99595	0.195176	11.2877	0.0104049
4	2000	山 西	2628.39	3.3386	5137.05	225.055	0.109417	0.503458	0.387125	8.54423	0.0778208	258.4	7.95978	0.680012	0.147811	98942	23924	6131	1638	3297	548.16	14333	4272	3670	24	41876	9.11765	20.3506	0.00420556	8.76265	0.00265776	3467123456	0.0211668	0.0911765	4.34729	0.334652	13.8658	16.6265	24.733	156698	5.34903	0.137396	8.9837	0.0148346
4	2001	山 西	3090.73	3.5988	5460	289.503	0.096	0.516	0.388	8.6052	0.084	248.432	8.14309	0.687421	0.210559	108238	31285	6051	1787.8	3271.63	663.58	16152	3953	4312	33	26215	9.91	20.3794	0.00396588	8.97297	0.00274266	2169920512	0.0121374	0.0991	4.93699	0.371171	13.4049	16.8253	31.7472	156698	5.34131	0.161932	9.15346	0.012431
4	2002	山 西	3708.72	3.8848	6146	334.274	0.098	0.537	0.365	8.72356	0.117	238.832	8.22258	0.696133	0.225715	144131	37515	14686	2042.1	3294	813.36	17183	3713	4015	39	24149	9.98	20.6391	0.00450174	9.1543	0.00277908	1998716160	0.00978755	0.0998	5.21645	0.398296	13.3159	17.022	39.5884	156698	5.34812	0.163691	9.32892	0.0116216
4	2003	山 西	4681.51	4.5741	7435	415.687	0.087597	0.565552	0.346851	8.91395	0.139	233.585	8.37142	0.699337	0.353472	158256	36041	13917	2516.4	3314	1100.86	18483	3807	3792	45	41226.6	10.16	20.803	0.00430369	9.29505	0.00280478	3412325632	0.0135603	0.1016	5.57725	0.437474	13.8447	17.3186	46.5954	156698	5.35418	0.165191	9.55581	0.0110037
4	2004	山 西	5811.65	6.1348	9150	519.057	0.0832794	0.594949	0.321771	9.12151	0.152	237.122	8.3572	0.717668	0.311611	233570	31621	28146	3138.9	3335	1443.9	18504	3702	4069	56	68521	9.83	21.276	0.00553707	9.28108	0.00278293	5671277568	0.0180677	0.0983	5.54843	0.460002	14.3465	17.5836	45.2636	156698	5.36049	0.165363	9.76573	0.0118191
4	2005	山 西	7088.7	6.4512	12495	668.751	0.063	0.563	0.374	9.43308	0.126	232.894	8.38929	0.709937	0.265046	262814	37897	31446	4103.32	3355	1826.6	27438	4072	5407	59	90359	10.86	21.3832	0.00471499	9.79585	0.00291978	7478562816	0.0182256	0.1086	8.17824	0.445152	14.6171	17.8127	77.1124	156698	5.36647	0.162978	9.95839	0.00964664
4	2006	山 西	8577.46	8.0657	14123	915.57	0.058	0.578	0.364	9.55556	0.118	234.997	8.66329	0.729299	0.234917	363388	45318	40443	4785.93	3375	2255.7	38767	4336	6715	56	1120641	9.58	21.7444	0.0058009	10.2298	0.00303104	9043796992	0.0188966	0.0958	11.4865	0.471319	14.8012	18.0177	117.942	156698	5.37242	0.191304	10.1431	0.00880949
4	2007	山 西	10041.8	15.7971	16945	1049.92	0.047	0.6	0.353	9.73773	0.144	241.152	8.74237	0.731694	0.268564	492506	50662	40471	5730.99	3393	2861.5	36864	4671	6926	59	1479902	9.98	22.113	0.00700355	10.1373	0.0029877	11554038784	0.0201606	0.0998	10.8647	0.499303	15.0408	18.2503	104.776	156698	5.37773	0.183201	10.2954	0.015046
4	2008	山 西	12766.7	17.6381	20398	1315.02	0.044	0.615	0.342	9.92319	0.083	237.01	8.77459	0.739205	0.234038	625574	73973	50799	6993.09	3411	3531.2	43986	4376	6694	69	2213032	10.66	22.3343	0.00716138	10.4017	0.00304946	16154248192	0.0231003	0.1066	12.8953	0.504956	15.3707	18.4553	138.88	156698	5.38303	0.188045	10.5302	0.0134128
4	2009	山 西	15698.5	17.6069	21522	1561.7	0.065	0.543	0.392	9.97683	0.054	238.156	8.83811	0.746593	0.399864	808563	94114	59483	7438.2	3427.36	4943.2	47772	4888	6367	71	1631500	10.83	22.6027	0.00880544	10.5055	0.0030652	11154075648	0.0149957	0.1083	13.9384	0.664569	14.9955	18.7869	153.332	156698	5.38781	0.209957	10.7321	0.0112742
4	2010	山 西	18575.7	20.119	26283	1931.36	0.06	0.569	0.371	10.1767	0.139	244.76	9.17514	0.75329	0.226574	898835	85345	62689	9200.9	3574.11	6063.2	46279.1	5196	5918.1	73	2205703	10.0567	22.7392	0.00816008	10.4678	0.00292878	15060760576	0.0163688	0.100567	12.9484	0.658979	15.2539	18.9492	143.671	156698	5.42974	0.20991	10.8585	0.010417
4	2011	山 西	20920.4	27.17	31357	2363.85	0.057	0.59	0.352	10.3532	0.13	260.603	9.11238	0.760734	0.166562	1133926	122670	71761	11237.6	3593	7073.1	47355	5621	5966	78	2645019	10.21	22.9634	0.00836028	10.4848	0.00291812	17513994240	0.0155852	0.1021	13.1798	0.629414	15.3995	19.098	137.251	156698	5.43501	0.210352	10.9721	0.011494
4	2012	山 西	24050.6	33.32	33628	2759.46	0.058	0.556	0.387	10.4231	0.101	285.226	9.33386	0.76331	0.2531	1323458	116000	89090	12112	3610.83	8863.3	47029	5848	6105	75	4432954	10.44	23.1377	0.00923355	10.4653	0.0028983	27928053760	0.0230582	0.1044	13.0244	0.731778	15.8612	19.3187	122.976	156698	5.43996	0.227829	11.1066	0.0120748
4	2013	山 西	26105.3	62.06	34984	3030.13	0.061	0.539	0.4	10.4626	0.089	310.023	9.30305	0.763094	0.244672	1549799	144749	123045	12602.2	3630	11031.9	49035	5735	6034	78	5420647	10.45	23.2743	0.0101729	10.5258	0.00289968	34094243840	0.0270542	0.1045	13.5083	0.875395	16.0554	19.5322	120.204	156698	5.44525	0.240445	11.1832	0.020481
4	2014	山 西	26779.5	54.26	35070	3085.28	0.062	0.493	0.445	10.4651	0.049	299.241	9.24734	0.766351	0.119889	1521871	122822	106856	12761.5	3648	12354.5	48955	4149	5869	79	6911594	11.12	23.2822	0.0101257	10.5697	0.0028974	42456539136	0.0332692	0.1112	13.4197	0.968107	16.2698	19.6405	130.119	156698	5.4502	0.241765	11.2038	0.0175867
4	2015	山 西	28346.1	37.47	34919	3422.97	0.061	0.407	0.532	10.4608	0.031	288.707	9.52288	0.757633	0.139196	1325268	154623	114327	12766.5	3664	14074.2	42873	4292	6434	79	7606521	12.13	23.0806	0.00827414	10.3781	0.00283244	47376453632	0.03711	0.1213	11.7011	1.10243	16.3751	19.7665	111.348	156698	5.45458	0.268121	11.2563	0.0109466
4	2016	山 西	30371.4	34.56	35532	3428.86	0.06	0.385	0.555	10.4782	0.045	278.713	9.5929	0.759463	0.00879624	1326237	155409	97453	13055.6	3682	14198	44147	4200	6625	80	10243769	11.45	23.0967	0.00822157	10.414	0.00282835	68042186752	0.0521172	0.1145	11.99	1.0875	16.7322	19.7703	119.557	156698	5.45948	0.262635	11.3204	0.0100792
4	2017	山 西	32480.6	50.25	42060	3756.42	0.046	0.437	0.517	10.6469	0.071	275.327	9.81714	0.754075	-0.574553	1482347	131344	100966	15528.4	3702	6040.5	47694.3	4669	7311.4	80	10172837	11.92	23.249	0.00805	10.4833	0.00283179	68684959744	0.0442318	0.1192	12.8834	0.388997	16.7362	18.9103	129.714	156698	5.46489	0.241906	11.3821	0.0133771
5	2000	内蒙古	1270.13	3.0474	5871.79	247.268	0.250391	0.397056	0.352553	8.67792	0.0965533	170	7.69009	0.733586	0.216587	33444	6771	2687	1391.9	2376	423.64	8465	2359	1577	18	18157	7.29181	19.2956	0.00172326	8.41826	0.00354304	1503308800	0.0108004	0.0729181	3.56271	0.304361	13.3578	16.6964	26.6412	1196113	2.98893	0.177648	8.58405	0.0123243
5	2001	内蒙古	1498.79	3.7593	6463	319.257	0.232	0.405	0.363	8.77385	0.0955739	157.096	7.67976	0.725768	0.188816	38828	9401	1652	1545.7	2381.45	503.63	7997	2278	1721	20	17852	9.3	19.4422	0.00179692	8.29355	0.00348256	1477681408	0.00955995	0.093	3.35803	0.325826	13.3383	16.8671	25.4494	1196113	2.99122	0.206545	8.74728	0.0117752
5	2002	内蒙古	1735.26	4.2647	7241	393.574	0.216	0.42	0.364	8.88752	0.120928	152.46	7.84986	0.73374	0.405615	48285	10512	3294	1763.4	2384.05	707.91	8679	2336	2004	21	25031	9.72	19.6584	0.00195526	8.3754	0.00351309	2071715712	0.0117484	0.0972	3.64044	0.401446	13.6751	17.2064	28.4599	1196113	2.99231	0.223191	8.89269	0.0108358
5	2003	内蒙古	2090.98	4.6684	8974.65	447.257	0.195357	0.452906	0.351737	9.10216	0.167954	148.228	7.7411	0.741259	0.659335	63898	12730	5132	2171.5	2385.78	1174.66	8686	2499	1945	27	20929.5	10.3	19.9475	0.00212001	8.35279	0.00350108	1732334720	0.00797759	0.103	3.64074	0.540944	13.4955	17.7121	28.618	1196113	2.99303	0.205967	9.07845	0.0104379
5	2004	内蒙古	2576.37	5.1205	11305	564.112	0.186599	0.491311	0.322091	9.333	0.209	144.226	8.13668	0.7541	0.522143	77951	14075	7187	2712.1	2392.66	1788	11417	2530	2258	31	27169	9.91	20.1557	0.00209023	8.79921	0.00367758	2248696576	0.00829135	0.0991	4.77167	0.659268	13.7535	18.1294	45.9624	1196113	2.99592	0.207998	9.28431	0.0090771
5	2005	内蒙古	3298.15	6.25	16330.8	681.877	0.151	0.455	0.394	9.70081	0.238	143.98	8.18371	0.750101	0.478523	116956	16817	8192	3895.55	2403	2643.6	13504	2266	1683	33	82847	10.57	20.6393	0.00236031	9.16482	0.00381391	6856832000	0.0176017	0.1057	5.61964	0.67862	14.864	18.5161	66.3633	1196113	3.00023	0.17504	9.52699	0.00916587
5	2006	内蒙古	4036.56	6.6768	20053	812.133	0.136	0.486	0.378	9.90613	0.19	143.846	8.15962	0.759829	0.272205	164860	21939	13175	4791.48	2415.05	3363.2	14751	2039	2398	37	675555	10.26	20.9837	0.00270785	9.24126	0.00382653	5451864064	0.0113782	0.1026	6.10794	0.701913	14.6297	18.7519	71.7017	1196113	3.00523	0.169495	9.72401	0.00822131
5	2007	内蒙古	4953.7	9.2228	25393	1082.31	0.125	0.518	0.357	10.1422	0.191	146.2	8.31955	0.761443	0.30022	241982	22158	12406	6091.12	2428.83	4372.9	15373	1835	2683	37	791362	10.73	21.4528	0.00340525	9.29238	0.00382587	6178400768	0.0101433	0.1073	6.32939	0.717914	14.7492	19.0087	74.2475	1196113	3.01092	0.177686	9.92307	0.00852144
5	2008	内蒙古	6341.03	15.3634	32214	1454.57	0.117	0.55	0.333	10.3802	0.172	141.621	8.33215	0.769848	0.252121	338950	31172	11656	8500.64	2444.33	5475.4	18264	2877	2908	39	1493352	10.53	21.8089	0.00348353	9.4318	0.00385865	10900872192	0.0128236	0.1053	7.472	0.644116	15.3106	19.2272	88.1155	1196113	3.01728	0.171113	10.1636	0.0105621
5	2009	内蒙古	8373.7	18.0652	39735	1926.84	0.095	0.525	0.38	10.59	0.169	137.531	8.45483	0.773106	0.339957	520726	53106	20006	9740.3	2458.22	7336.8	21676	3045	3065	41	1086940	10.94	22.222	0.00459548	9.65284	0.00392676	7431082496	0.00762921	0.1094	8.81775	0.753242	14.9217	19.5141	113.182	1196113	3.02295	0.197821	10.436	0.00937557
5	2010	内蒙古	10278.7	21.3949	47347	2273.5	0.094	0.546	0.361	10.7653	0.15	140.14	8.94012	0.783488	0.216675	637205	51778	24766	11672	2472.18	8926.5	24765.4	2990	3502.2	44	1610628	9.65178	22.4472	0.00480347	9.81319	0.00396945	10997528576	0.00942215	0.0965178	10.0176	0.764779	15.3081	19.7046	130.393	1196113	3.02861	0.194783	10.6353	0.00941054
5	2011	内蒙古	12063.7	28.21	57974	2989.21	0.091	0.56	0.349	10.9677	0.143	151.757	9.16368	0.794322	0.161149	851685	63236	31033	14359.9	2481.71	10365	27604	3136	3856	47	2462656	8.67	22.748	0.00527452	9.93363	0.00400274	16306477056	0.0113556	0.0867	11.123	0.721802	15.6981	19.8502	135.822	1196113	3.03246	0.208164	10.7916	0.00943728
5	2012	内蒙古	13612.7	27.61	63886	3425.99	0.091	0.554	0.355	11.0649	0.115	157.827	9.17007	0.78272	0.14575	1014468	63727	34830	15880.6	2489.85	11875.7	31819	3182	3972	48	1750051	10.06	22.938	0.00576748	10.1131	0.00406175	11025496064	0.00694275	0.1006	12.7795	0.747812	15.3035	19.983	156.279	1196113	3.03573	0.215734	10.9091	0.00805898
5	2013	内蒙古	15205.7	31.64	67836	3686.52	0.095	0.54	0.365	11.1248	0.09	189.708	8.9598	0.777179	0.197184	1171877	87587	39587	16832.4	2498	14217.4	37280	3110	4168	49	1627001	11	23.0696	0.0062065	10.309	0.00412691	10233348096	0.00607955	0.11	14.9239	0.844645	15.2257	20.1597	158.148	1196113	3.039	0.219013	11.0165	0.00858262
5	2014	内蒙古	16217.6	32.87	71046	3879.98	0.092	0.513	0.395	11.1711	0.078	184.237	8.94071	0.771091	0.237343	1221346	64771	40934	17769.5	2505	17591.8	36435	2446	4280	50	1631370	12.1	23.1353	0.0062784	10.2992	0.00411146	10021179392	0.00563954	0.121	14.5449	0.99	15.2019	20.3698	161.255	1196113	3.0418	0.218351	11.0781	0.00847169
5	2015	内蒙古	18077.6	35.72	71101	4252.96	0.091	0.505	0.405	11.1719	0.077	179.974	9.25308	0.773747	-0.221103	1360617	93504	32707	17831.5	2511	13702.2	38248	2881	3255	53	1318439	12.35	23.2364	0.00692261	10.377	0.00413261	8211765248	0.0046052	0.1235	15.2322	0.768427	15.0004	20.1176	178.426	1196113	3.04419	0.238508	11.1843	0.00839886
5	2016	内蒙古	21165.6	32.38	72064	4512.71	0.09	0.472	0.438	11.1853	0.072	173.63	9.55933	0.777631	0.100553	1475124	87543	38646	18128.1	2520	15080	39480	2843	3328	53	1004834	12.14	23.3252	0.00744113	10.4136	0.00413237	6674408960	0.0036818	0.1214	15.6667	0.831858	14.7895	20.2098	191.84	1196113	3.04777	0.248935	11.3385	0.00717529
5	2017	内蒙古	22952.8	33.67	63764	4529.93	0.102	0.398	0.5	11.0629	0.04	159.352	9.49158	0.756151	-0.0707427	1323278	125634	44745	16096.2	2529	14013.2	33029.5	3032	3329.1	53	1045941	14.33	23.1681	0.00716255	10.1912	0.00402975	7061984256	0.00438736	0.1433	13.0603	0.870591	14.8424	20.1329	167.355	1196113	3.05133	0.281429	11.416	0.00743279
6	2000	辽 宁	5880	12.9589	11226.4	518.084	0.107825	0.502114	0.390061	9.32602	0.0893906	438.6	8.33212	0.744927	0.132393	416934	109162	24319	4669.1	4238	1267.68	48545	10073	8706	64	1229698	10.5087	21.7651	0.00607083	10.3011	0.00243066	101812846592	0.218057	0.105087	11.4547	0.271504	16.9946	17.2138	67.8659	148084	5.65665	0.11096	9.53781	0.0250131
6	2001	辽 宁	6591.4	15.0613	12041	635.429	0.108	0.485	0.407	9.39607	0.0898332	399.033	8.24071	0.742714	0.121095	538980	130242	56544	5033.1	4194	1421.19	52784	9605	8571	66	1220578	11.58	21.9823	0.00699756	10.4518	0.00249209	101032124416	0.200735	0.1158	12.5856	0.282369	16.9973	17.3385	86.7297	148084	5.64622	0.12625	9.66245	0.0237026
6	2002	辽 宁	7600.1	18.1943	12986	690.92	0.108	0.478	0.414	9.47163	0.102	364.524	8.41218	0.762065	0.129722	715605	124186	60805	5458.2	4203	1605.55	64703	8574	9392	67	1346998	10.63	22.3921	0.00972141	10.7523	0.00255824	111485632512	0.204253	0.1063	15.3945	0.294154	17.0936	17.4583	128.214	148084	5.64836	0.126584	9.8027	0.0263334
6	2003	辽 宁	8942.6	19.9892	14257.8	784.376	0.10259	0.482944	0.414466	9.56506	0.114795	346.63	8.87563	0.755951	0.293239	829699	152216	76545	6002.5	4210	2076.36	56031	7956	11854	70	1.65693e+06	12.84	22.5166	0.0100115	10.4974	0.00249344	137144475648	0.228479	0.1284	13.309	0.345916	17.2991	17.7138	104.495	148084	5.65002	0.130675	9.9637	0.0254842
6	2004	辽 宁	10203.6	23.5182	16297	931.398	0.112023	0.477092	0.410885	9.69874	0.128	348.638	8.79739	0.76635	0.435011	1069142	160363	102049	6872.7	4217	2979.6	59967	8592	12464	71	2066546	12.34	22.8111	0.0117382	10.569	0.00250629	171041816576	0.248871	0.1234	14.2203	0.433541	17.5183	18.0733	111.609	148084	5.65168	0.135521	10.094	0.0252504
6	2005	辽 宁	11967	27.984	18983.2	1204.36	0.11	0.494	0.396	9.85131	0.123	343.608	8.70438	0.759913	0.409719	1247086	179974	122408	8009.01	4221	4200.4	66104	9126	12696	76	2427281	12.86	22.969	0.0117955	10.6983	0.00253455	200893906944	0.250835	0.1286	15.6607	0.524459	17.6782	18.4158	128.874	148084	5.65263	0.150376	10.2524	0.0232355
6	2006	辽 宁	13596.8	34.5221	21788	1422.75	0.106	0.511	0.383	9.98911	0.138	344.672	8.87454	0.768831	0.354538	1357857	199333	156078	9251.15	4271	5689.6	69048	9321	14853	78	27229010	13.77	23.0283	0.0108359	10.7116	0.00250799	219743551488	0.237531	0.1377	16.1667	0.615015	17.7561	18.7075	130.193	148084	5.66441	0.153791	10.3683	0.0242644
6	2007	辽 宁	15117.8	38.6889	25729	1764.28	0.103	0.531	0.366	10.1554	0.145	341.702	8.93704	0.766895	0.306805	1653989	250131	173274	11023.5	4298	7435.2	77157	9807	14797	79	31310495	13.87	23.2333	0.0111633	10.8696	0.00252899	244450426880	0.221754	0.1387	17.9518	0.674487	17.8564	18.9688	153.798	148084	5.67071	0.160047	10.4681	0.021929
6	2008	辽 宁	18223.2	49.0226	31259	2153.43	0.097	0.558	0.345	10.3501	0.131	355.281	9.02335	0.765364	0.347523	1900662	286226	211333	16032	4315	10019.1	76673	10180	16091	104	37092885	14.81	23.3645	0.00875187	10.8278	0.00250934	270763229184	0.168889	0.1481	17.7689	0.624943	17.9547	19.2631	141.865	148084	5.67466	0.134321	10.6509	0.0227648
6	2009	辽 宁	22758.6	57.4857	35149	2682.39	0.093	0.52	0.387	10.4674	0.131	335.68	9.1782	0.774597	0.226907	2323687	311939	238643	15212.5	4341	12292.5	80925	11049	15528	107	30768820	14.85	23.5986	0.0116556	10.9032	0.00251167	210357190656	0.138279	0.1485	18.642	0.808053	17.6962	19.4616	161.904	148084	5.68067	0.176328	10.8672	0.0214308
6	2010	辽 宁	27372.5	68.9037	42355	3195.82	0.088	0.541	0.371	10.6538	0.142	354.221	9.39538	0.782629	0.305105	2874703	441462	244612	18457.3	4374.9	16043	84653.8	11253	15664.5	112	38991977	13.1701	23.8091	0.0118578	10.9636	0.00250603	266241114112	0.144247	0.131701	19.3499	0.869195	17.924	19.7201	162.995	148084	5.68844	0.173146	11.044	0.0215606
6	2011	辽 宁	30832.4	87.2	50760	3905.85	0.086	0.547	0.367	10.8349	0.122	411.562	9.40439	0.778674	0.104924	3638348	457421	326010	22226.7	4383	17726.3	80977	12266	15434	114	45987640	13.84	24.0749	0.0128445	10.8833	0.00248306	304507158528	0.137001	0.1384	18.4752	0.797523	18.0565	19.818	129.451	148084	5.69029	0.175728	11.1612	0.0223255
6	2012	辽 宁	35303.5	101.24	56649	4558.59	0.087	0.532	0.381	10.9446	0.095	421.213	9.80551	0.796838	0.231859	3908680	533182	372531	24846.4	4389	21836.3	87180	12922	16414	112	47037712	12.47	24.1255	0.0120861	10.9655	0.00249841	296342290432	0.11927	0.1247	19.8633	0.878852	18.0279	20.0252	137.327	148084	5.69166	0.183471	11.2952	0.0222086
6	2013	辽 宁	39418	118.99	61996	5197.42	0.086	0.527	0.387	11.0348	0.087	513.789	10.0058	0.793685	0.149815	4459322	564612	413586	27077.7	4390	25107.7	94885	12575	16592	115	44990584	12.87	24.2732	0.0128561	11.0931	0.00252691	282977271808	0.104506	0.1287	21.6139	0.927246	17.9815	20.1645	127.909	148084	5.69189	0.191945	11.4052	0.0228941
6	2014	辽 宁	42053.1	108.82	65201	5080.49	0.08	0.502	0.418	11.0852	0.058	486.428	9.82338	0.775754	-0.0150113	4351851	541413	423061	28626.6	4391	24730.8	99586	12993	16730	116	48578911	15.68	24.2459	0.011833	11.1543	0.00254026	298410541056	0.104242	0.1568	22.6796	0.86391	18.0344	20.1492	143.625	148084	5.69212	0.177474	11.4697	0.0214192
6	2015	辽 宁	47758.2	68.92	65354	4481.61	0.083	0.455	0.462	11.0876	0.03	441.865	9.73468	0.765274	-0.275482	3633971	602499	465524	28669	4382	17917.9	85366	12945	16747	116	41335586	16.81	23.9682	0.00895025	10.9273	0.00249367	257454571520	0.0898024	0.1681	19.4811	0.624992	17.8888	19.829	125.998	148084	5.69007	0.156323	11.599	0.0153784
6	2016	辽 宁	51692.5	61.61	50791	4577.47	0.098	0.387	0.515	10.8355	-0.025	394.501	9.87093	0.7614	-0.626508	3727165	697271	429980	22246.9	4378	6692.2	87839	13736	17504	116	38754088	17.37	23.9813	0.0116866	10.9437	0.00249971	257416282112	0.115709	0.1737	20.0637	0.300815	17.8896	18.845	143.47	148084	5.68915	0.205758	11.6791	0.0134594
6	2017	辽 宁	54249	57.38	53527	4879.42	0.081	0.393	0.526	10.8879	0.042	361.186	9.88524	0.757791	-0.00231613	4298825	792168	519637	23409.2	4369	6676.7	88858.4	14298	17548.6	115	42507812	18.57	24.1201	0.01276	10.951	0.00250653	287004229632	0.122603	0.1857	20.3384	0.285217	18.0005	18.8448	157.846	148084	5.68709	0.20844	11.7294	0.0117596
7	2000	吉 林	2236.71	4.3781	6847.4	260.669	0.218939	0.439427	0.341634	8.83162	0.0915687	228.1	8.1712	0.751833	0.206972	133741	39612	10011	1865.3	2728	603.51	24051	5001	6550	34	112274	7.78029	20.5503	0.00450962	9.43348	0.00345802	9295725568	0.049835	0.0778029	8.81635	0.323546	15.0415	16.9121	54.8005	190234	4.96565	0.139747	9.01178	0.0167956
7	2001	吉 林	2484.23	5.1331	7640	326.434	0.201	0.433	0.365	8.94115	0.0934986	213.841	8.47547	0.760876	0.162698	165428	45588	18468	2087.9	2690.8	701.7	17913	4641	6103	35	149260	8.26	20.7369	0.00485521	8.87752	0.00329921	12354847744	0.0591736	0.0826	6.65713	0.336079	15.3397	17.0766	33.5249	190234	4.95192	0.156346	9.13046	0.0157248
7	2002	吉 林	2878.28	5.6615	8334	362.617	0.199	0.435	0.366	9.0281	0.094998	201.101	8.5812	0.770389	0.18887	264085	65465	23497	2317.7	2699	834.23	19580	4616	6035	40	172414	8.68	21.2836	0.0075559	9.09706	0.00337053	14270017536	0.0615697	0.0868	7.25454	0.359939	15.4808	17.2466	44.4007	190234	4.95497	0.156456	9.27465	0.0156129
7	2003	吉 林	3307.25	5.1226	9338	409.226	0.193014	0.453255	0.353731	9.14185	0.102	188.644	8.67049	0.777095	0.161586	278001	63527	29573	2598.7	2704	969.03	19480	4505	5702	40	270414	9.07	21.3379	0.00711513	9.13486	0.00337828	22382182400	0.0861284	0.0907	7.20414	0.37289	15.929	17.3945	49.1562	190234	4.95682	0.157474	9.41173	0.0125178
7	2004	吉 林	3683.5	5.9431	10932	507.776	0.189628	0.466265	0.344107	9.29945	0.122	180.845	8.76497	0.786529	0.206464	355065	85079	31896	3170.8	2709	1169.1	22156	4386	7864	42	352083	9.48	21.5907	0.00750883	9.2009	0.00339642	29140852736	0.0919038	0.0948	8.17866	0.368708	16.1911	17.5803	54.7763	190234	4.95866	0.160141	9.51762	0.0117042
7	2005	吉 林	4270.49	7.2794	13348	631.121	0.173	0.436	0.391	9.49912	0.121	157.658	8.43491	0.778419	0.489265	393039	99557	48007	3687.4	2716	1741.1	25642	4269	8784	44	283386	9.85	21.6213	0.00665713	9.44058	0.00347591	23454441472	0.063607	0.0985	9.44109	0.472176	15.9714	17.976	79.8503	190234	4.96125	0.171156	9.66291	0.0115341
7	2006	吉 林	4963.71	8.8581	15720	718.359	0.157	0.448	0.395	9.66269	0.15	160.392	8.6246	0.786198	0.490035	409212	89267	68056	4964.86	2723	2594.3	28456	4434	10460	45	3783949	10.5	21.6471	0.00507344	9.51503	0.00349432	30537226240	0.0615067	0.105	10.4502	0.522532	16.2327	18.3723	84.5551	190234	4.96382	0.144689	9.81076	0.012331
7	2007	吉 林	53118.6	11.087	19383	883.76	0.148	0.468	0.383	9.87215	0.161	156.193	8.73893	0.780827	0.40747	508658	115249	84411	5601.14	2730	3651.4	32509	5392	12154	44	4936517	11.28	21.8514	0.0055167	9.61334	0.00352137	38540869632	0.068809	0.1128	11.9081	0.651903	16.4629	18.7115	95.7983	190234	4.96639	0.157782	12.1786	0.0125453
7	2008	吉 林	6362.48	13.4116	23514	1180.12	0.143	0.477	0.38	10.0654	0.16	153.598	8.85235	0.786424	0.379991	528364	126016	96665	6783.35	2734	5038.9	31731	5670	13447	55	5716854	11.61	21.8406	0.00450637	9.44256	0.00345375	41730748416	0.0615194	0.1161	11.6061	0.742834	16.541	19.0321	82.1235	190234	4.96785	0.173973	10.055	0.0113646
7	2009	吉 林	8318	18.979	26595	1479.21	0.135	0.487	0.379	10.1885	0.136	153.657	8.86167	0.789437	0.272421	813602	165533	122404	7633.1	2739.55	6411.6	39393	6065	12482	55	5557470	11.26	22.3828	0.00688665	9.94492	0.00363013	37994754048	0.0497763	0.1126	14.3794	0.839973	16.4452	19.271	135.666	190234	4.96988	0.193789	10.321	0.0128305
7	2010	吉 林	9606.7	19.1233	31599	1787.25	0.121	0.52	0.359	10.3609	0.138	157.367	9.22917	0.796431	0.227463	758005	179049	144098	9128.6	2746.6	7870	45313.1	6517	13600.9	56	7605021	10.5302	22.1931	0.00476369	10.1344	0.0036898	51927842816	0.0568848	0.105302	16.4979	0.862126	16.755	19.4734	160.105	190234	4.97245	0.195786	10.4624	0.0106999
7	2011	吉 林	10874.2	21.18	38460	2201.74	0.121	0.531	0.348	10.5574	0.138	165.124	9.0556	0.785781	-0.0544219	891337	202030	166600	11162.2	2749.41	7441.7	44815	6505	16406	59	9193559	11.07	22.3771	0.00468283	9.99442	0.00363512	60875149312	0.0545369	0.1107	16.2999	0.666688	16.9129	19.4164	132.652	190234	4.97347	0.19725	10.5853	0.00961966
7	2012	吉 林	12706.1	24.96	43415	2471.2	0.118	0.534	0.348	10.6786	0.12	172.161	9.20985	0.800166	0.278135	1098010	248269	206531	12688.4	2750.4	9511.5	49961	6674	14691	57	11032664	9.67	22.5846	0.00506928	10.261	0.00373074	69506883584	0.0547799	0.0967	18.165	0.749622	17.0452	19.6614	166.1	190234	4.97383	0.194761	10.7407	0.0101004
7	2013	吉 林	14781.4	37.22	47428	2744.81	0.116	0.528	0.355	10.767	0.083	226.62	9.34548	0.785837	0.0491826	1196882	260995	201012	13946.8	2751	9979.3	48008	7270	12968	58	10730223	12.29	22.7178	0.00526913	10.2317	0.00371927	67489882112	0.0483909	0.1229	17.4511	0.715526	17.0155	19.7092	122.54	190234	4.97405	0.196806	10.8917	0.0135601
7	2014	吉 林	16400.1	36.45	50160	2913.25	0.11	0.528	0.362	10.823	0.065	222.767	9.31272	0.776129	0.136312	1307243	264228	214631	14631.4	2752	11339.6	49774	7658	13869	58	12348593	13.1	22.8376	0.00566169	10.2487	0.00372411	75854938112	0.0518439	0.131	18.0865	0.775018	17.132	19.8367	126.8	190234	4.97441	0.199109	10.9953	0.0125118
7	2015	吉 林	18499.6	41.39	51086	3217.1	0.114	0.498	0.388	10.8413	0.063	214.846	9.30923	0.771019	0.12041	1414089	290165	226777	15507.9	2753	12705	49276	7349	14886	58	9362201	14.16	22.9173	0.0057851	10.2051	0.00370691	58311532544	0.0376012	0.1416	17.899	0.81926	16.8686	19.95	125.862	190234	4.97478	0.207449	11.1154	0.0128656
7	2016	吉 林	21003.9	41.01	53868	3586.09	0.101	0.474	0.425	10.8943	0.069	210.788	9.43623	0.76496	0.0958835	1396668	290135	164065	14776.8	2733	13923.2	48252	7618	14349	60	9337771	14.19	22.9666	0.00637802	10.1768	0.00372366	62024278016	0.0419741	0.1419	17.6553	0.942234	16.9376	20.0488	124.699	190234	4.96749	0.242684	11.2496	0.0114359
7	2017	吉 林	21562.7	46.84	54838	3725.72	0.073	0.468	0.458	10.9121	0.053	194.987	9.46932	0.753657	-0.0459162	1280073	294441	194558	14944.5	2717	13283.9	45530.2	7292	14302.8	62	10013001	16.18	22.7915	0.00529341	10.0831	0.00371112	67605778432	0.0452379	0.1618	16.7575	0.888882	17.0297	20.0077	122.754	190234	4.96161	0.249304	11.2818	0.0125721
8	2000	黑龙江	3333.4	6.9453	8561.65	381.874	0.109745	0.574408	0.315847	9.05505	0.082	421.1	8.18238	0.7456	0.107735	149414	23525	19523	3209.5	3689	832.64	25634	4077	4977	35	47353	7.16173	20.785	0.0033141	9.71595	0.00263376	3920591616	0.0122156	0.0716173	6.94877	0.25943	13.8764	16.9322	39.3731	439703	4.4296	0.118982	9.10898	0.0181874
8	2001	黑龙江	3742.1	8.7832	9349	478.272	0.115	0.561	0.324	9.14302	0.093028	402.148	8.23095	0.756083	0.157259	201389	32255	38256	3515.7	3811	963.58	32219	4130	7604	41	45231	7.99	20.9924	0.00372267	9.92745	0.00260495	3743950848	0.0106492	0.0799	8.45421	0.274079	13.7978	17.0457	50.9389	439703	4.46213	0.136039	9.1921	0.0183644
8	2002	黑龙江	4236.7	8.8968	10184	531.868	0.116	0.556	0.328	9.22857	0.102636	395.624	8.27464	0.766439	0.0857116	232880	25580	32726	3828.9	3813	1046.17	34198	5175	7146	47	64718	8.3	21.2804	0.00455938	9.99319	0.00262082	5356449792	0.0139895	0.083	8.96879	0.27323	14.1554	17.1274	55.2975	439703	4.46266	0.138909	9.31571	0.0167275
8	2003	黑龙江	4809.95	9.2922	11615.1	564.908	0.113047	0.571659	0.315293	9.36006	0.102501	387.737	8.38465	0.775131	0.114714	326765	24926	79224	4233.2	3815	1166.18	34635	5088	7040	54	63222.8	8.58	21.5235	0.00525879	10.0216	0.00262689	5232951296	0.0123617	0.0858	9.07864	0.275484	14.1315	17.2355	58.0471	439703	4.46318	0.133447	9.44209	0.0164491
8	2004	黑龙江	5313.9	12.1026	13897	697.552	0.110835	0.595008	0.294157	9.53943	0.117	382.387	8.46854	0.786687	0.226912	353502	32780	93913	4904.4	3817	1430.8	39233	4810	9402	59	76347	8.64	21.5422	0.0046246	10.1275	0.00265325	6319012352	0.0128844	0.0864	10.2785	0.291738	14.3196	17.4394	65.4338	439703	4.46371	0.14223	9.5412	0.0173501
8	2005	黑龙江	6135.1	11.6965	14434.1	787.785	0.124	0.539	0.337	9.57735	0.116	367.624	8.42789	0.775905	0.214216	489073	52888	132048	5511.5	3820	1737.3	44203	5320	9913	62	87354	9.8	21.8356	0.00551823	10.274	0.00268953	7229853696	0.0131178	0.098	11.5715	0.315214	14.4535	17.6328	78.8033	439703	4.46449	0.142935	9.68412	0.0148473
8	2006	黑龙江	6923.4	12.4994	16195	968.525	0.119	0.544	0.337	9.69246	0.121	372.303	8.50141	0.779264	0.287055	570294	69720	135977	6188.9	3823	2236	45068	5626	10610	65	1041901	10.35	22.0169	0.00589114	10.2692	0.00268617	8408349696	0.0135862	0.1035	11.7886	0.361292	14.6037	17.8843	77.4423	439703	4.46528	0.156494	9.80421	0.0129056
8	2007	黑龙江	7559.7	17.4743	18478	1187.27	0.13	0.523	0.347	9.82434	0.12	376.791	8.66541	0.779047	0.267218	660437	83886	139329	7065	3824	2833.5	48205	6199	11527	68	1147214	11.48	22.1985	0.00618856	10.3248	0.0027	8956644352	0.0126775	0.1148	12.6059	0.401062	14.6666	18.1209	80.8911	439703	4.46554	0.16805	9.89188	0.014718
8	2008	黑龙江	8993.8	20.0885	21727	1542.3	0.131	0.525	0.344	9.98631	0.118	348.396	8.67102	0.781711	0.290277	866999	142645	185910	8303	3825	3656	50717	6203	13146	78	1390048	11.67	22.4068	0.00648493	10.3535	0.00270681	10146794496	0.0122206	0.1167	13.2593	0.440323	14.7911	18.3755	90.0355	439703	4.4658	0.185752	10.0653	0.013025
8	2009	黑龙江	11022.8	19.9577	22447	1877.74	0.134	0.473	0.393	10.0189	0.114	293.056	8.71297	0.790048	0.375492	1091704	205980	196233	8587	3826	5028.8	54159	7148	12572	78	783450	10.96	22.654	0.00802947	10.4469	0.00273051	5356212736	0.00623758	0.1096	14.1555	0.585629	14.1519	18.694	117.517	439703	4.46606	0.218672	10.2685	0.0106286
8	2010	黑龙江	12835.7	27.6916	27076	2253.27	0.126	0.502	0.372	10.2064	0.127	340.528	9.11235	0.797181	0.354717	1230434	141046	251085	10368.6	3833.4	6812.6	61854.3	7173	12869.9	79	1112522	10.4386	22.8495	0.00808502	10.6409	0.00277584	7596411392	0.00732636	0.104386	16.1356	0.657041	14.4994	18.9957	122.784	439703	4.46799	0.217317	10.4188	0.0122895
8	2011	黑龙江	14328.4	33.23	32819	2794.08	0.135	0.503	0.362	10.3988	0.123	331.76	9.06771	0.802668	0.0972903	1287788	117001	270348	12582	3834	7475.4	66599	7165	12936	82	1136825	9.96	22.921	0.00715656	10.7472	0.00280312	7527486976	0.00598274	0.0996	17.3706	0.594134	14.4902	19.0884	140.156	439703	4.46815	0.22207	10.5287	0.011893
8	2012	黑龙江	16326.6	37.64	35711	3171.52	0.154	0.441	0.405	10.4832	0.1	333.892	9.15903	0.790403	0.29688	1459588	178431	312084	13691.6	3834	9694.7	65118	7067	14926	79	1045848	11.18	22.9944	0.00707787	10.6719	0.00278348	6588946944	0.0048124	0.1118	16.9844	0.708076	14.357	19.3484	129.158	439703	4.46815	0.23164	10.6592	0.0118681
8	2013	黑龙江	18131.8	38.61	37697	3369.18	0.175	0.411	0.414	10.5373	0.08	334.635	9.41933	0.790781	0.181377	1647838	307980	363450	14382.9	3835	11453.1	62660	7083	15267	80	1414920	11.31	23.002	0.00678867	10.6044	0.00276515	8899422208	0.0061875	0.1131	16.339	0.7963	14.6573	19.5148	120.459	439703	4.46841	0.234249	10.7638	0.0114598
8	2014	黑龙江	19254.8	39.46	39226	3434.22	0.174	0.369	0.458	10.5771	0.056	316.849	9.29245	0.790212	-0.141804	1613469	280492	350330	15275.2	3833	9829	62648	7439	14701	80	1330445	11.89	23.0083	0.00643296	10.6093	0.00276787	8172657664	0.00535028	0.1189	16.3444	0.643461	14.5727	19.3624	127.846	439703	4.46789	0.224823	10.8245	0.0114902
8	2015	黑龙江	21218.9	42.91	39462	4020.66	0.175	0.318	0.507	10.5831	0.057	302.119	9.29257	0.785875	0.0360057	1576677	257266	409371	15083.7	3812	10182.9	56598	6988	14828	81	1214981	13.79	22.9316	0.00603327	10.4569	0.00274314	7567387648	0.00501693	0.1379	14.8473	0.675093	14.5012	19.4032	115.127	439703	4.46239	0.266557	10.9271	0.0106724
8	2016	黑龙江	22179	44.92	40432	4227.34	0.174	0.286	0.54	10.6074	0.061	294.899	9.29053	0.780103	0.0457041	1525048	164139	449414	15386.1	3799	10648.3	54942	6124	14211	82	1088953	15.3	22.9332	0.00592415	10.4518	0.0027512	7233152512	0.0047011	0.153	14.4622	0.692073	14.4594	19.4513	117.352	439703	4.45898	0.274751	10.9747	0.0106261
8	2017	黑龙江	23615.1	46.91	41916	4641.08	0.186	0.255	0.558	10.6434	0.064	285.143	9.33073	0.779175	0.060451	1465898	227409	367298	15902.7	3789	11292	47406.3	6885	13562.3	81	2516943	15.58	22.888	0.00547826	10.2021	0.00269255	16993895424	0.0106862	0.1558	12.5116	0.710068	15.3163	19.5127	94.5455	439703	4.45634	0.291842	11.0401	0.0101076
9	2000	上 海	7836.26	8.6684	34547	608.562	0.0182811	0.475414	0.506305	10.4501	0.107721	270.7	9.18661	0.762843	0.00733931	737779	226252	74300	4551.15	1674	1869.38	59501	17579	10816	37	3341054	15.1135	22.1985	0.00960696	10.3452	0.0061799	276622573568	0.607808	0.151135	35.5442	0.410749	18.9229	18.5311	114.909	6339	7.87884	0.133716	10.7539	0.0142441
9	2001	上 海	9681.33	9.759	37382	708.138	0.017	0.476	0.507	10.5289	0.102	259.441	9.37627	0.738617	0.0723555	880804	233234	104407	4950.84	1668.33	2004.64	51965	14297	11125	45	3679699	19.02	22.4155	0.0109711	10.1865	0.00610582	304583409664	0.615216	0.1902	31.1479	0.404909	19.0226	18.6043	102.309	6339	7.87544	0.143034	10.9687	0.0137812
9	2002	上 海	12325.9	11.5303	40646	862.385	0.016	0.474	0.51	10.6127	0.109	273.723	9.51965	0.758431	0.104298	1102663	358318	119684	5408.76	1712.97	2213.72	54749	14688	11597	50	4501428	17.72	22.5553	0.0115491	10.2564	0.00598749	372565180416	0.688818	0.1772	31.9614	0.409284	19.1977	18.6771	103.988	6339	7.90185	0.159442	11.1838	0.0133703
9	2003	上 海	15576.9	12.8822	46718	1088.44	0.0145005	0.50085	0.484	10.7519	0.118448	267.13	10.0423	0.74821	0.128932	1289187	384296	171991	6250.81	1765.84	2499.14	56211	15525	11213	56	7.19523e+06	21.88	22.7151	0.0117249	10.2912	0.00582795	595548897280	0.952755	0.2188	31.8324	0.399811	19.6364	18.768	110.332	6339	7.93225	0.174128	11.3875	0.0118355
9	2004	上 海	18118.5	15.1442	55307	1382.53	0.0129807	0.508467	0.478552	10.9207	0.142	258.036	10.0201	0.758053	0.22054	1711168	432699	189180	7450.27	1834.98	3050.3	59089	14933	12366	58	10723174	20.31	23.1114	0.0146208	10.3669	0.0056496	887524950016	1.19127	0.2031	32.2014	0.409421	19.9969	18.9289	123.2	6339	7.97065	0.185567	11.5002	0.010954
9	2005	上 海	21395.9	18.8313	51474	1646.26	0.009	0.486	0.505	10.8488	0.111	260.847	9.93651	0.790351	0.150608	2083538	449081	237223	9154.18	1890.26	3509.7	67048	16653	14781	58	12543267	15.14	23.3603	0.0152633	10.4805	0.00554447	1038143520768	1.13407	0.1514	35.4703	0.383399	20.124	19.0395	136.532	6339	8.00033	0.179836	11.6368	0.0114389
9	2006	上 海	24374.6	24.5316	57695	1795.57	0.009	0.485	0.506	10.9629	0.12	259.98	10.3291	0.774887	0.111206	2588386	541256	265120	10366.4	1964.11	3900	80201	17223	17174	60	153473626	18.6	23.6036	0.0171903	10.7321	0.00546412	1238562897920	1.19479	0.186	40.8333	0.376217	20.2622	19.1066	176.183	6339	8.03866	0.173211	11.7288	0.0136623
9	2007	上 海	28489	105.767	66367	2181.68	0.008	0.466	0.526	11.103	0.143	292.764	10.3479	0.777891	0.133436	3074569	580082	262609	12188.9	2063.58	4420.4	90145	20083	16352	60	193135389	18.32	23.8287	0.0183108	10.8914	0.00527789	1507865919488	1.23709	0.1832	43.6838	0.362659	20.4095	19.1825	183.458	6339	8.08806	0.17899	11.8354	0.0484795
9	2008	上 海	33643.8	120.274	73124	2593.92	0.008	0.455	0.537	11.1999	0.097	302.599	10.4321	0.790554	0.0911004	3553868	805664	344948	13858.2	2140.65	4823.1	95129	20736	18527	66	217685206	16.5	23.9027	0.0173417	10.9307	0.00510626	1589014953984	1.14662	0.165	44.4393	0.348032	20.4253	19.233	184.621	6339	8.12473	0.187175	11.9651	0.0463678
9	2009	上 海	42291.5	215.311	69164	2989.65	0.008	0.399	0.594	11.1442	0.082	246.079	10.5286	0.783633	0.045759	4233774	869512	402285	15046.5	2210.28	5043.8	132859	21980	20942	66	186702150	17.97	24.1117	0.0196855	11.4069	0.00516082	1276426584064	0.848321	0.1797	60.1096	0.335214	20.1742	19.2457	365.481	6339	8.15674	0.198694	12.1618	0.0720189
9	2010	上 海	49846.8	202.032	76074	3302.89	0.007	0.421	0.573	11.2395	0.103	310.562	10.4312	0.812337	0.0129069	4817031	1053472	457951	17166	2302.66	5108.9	134952	23241	21565.1	67	249918416	12.4566	24.2215	0.0192567	11.4092	0.00495478	1706467917824	0.994098	0.124566	58.6071	0.297617	20.4236	19.2176	290.267	6339	8.19768	0.192409	12.2852	0.0611684
9	2011	上 海	51315.1	218.5	82560	3914.88	0.007	0.413	0.58	11.3213	0.082	420.716	10.3775	0.838452	-0.0287342	5977131	1335823	548264	19195.7	2347.46	4962.1	148500	25256	21011	66	292328788	9.39	24.4351	0.0213227	11.535	0.00491383	1935655043072	1.00838	0.0939	63.2599	0.258501	20.5304	19.1692	242.997	6339	8.21695	0.203946	12.295	0.0558127
9	2012	上 海	59892.1	245.43	85373	4184.02	0.006	0.389	0.604	11.3548	0.075	478.132	10.5389	0.825244	0.0313375	6794636	1809801	616955	20181.7	2380.43	5117.6	153361	27199	21171	67	289911834	10.92	24.5001	0.0216428	11.5616	0.00485695	1826473508864	0.905015	0.1092	64.4258	0.253576	20.4584	19.1861	219.586	6339	8.2309	0.207318	12.4356	0.0586589
9	2013	上 海	65037.5	257.66	90993	4528.61	0.006	0.372	0.622	11.4185	0.077	540.559	10.4381	0.79997	0.103603	7767847	1925405	714958	21602.1	2415	5647.8	165755	28743	21799	68	288560529	13.3	24.6605	0.023736	11.6545	0.0048259	1814959095808	0.840177	0.133	68.6356	0.261447	20.4376	19.2702	213.137	6339	8.24532	0.209637	12.5036	0.056896
9	2014	上 海	69549.1	262.29	97370	4923.44	0.005	0.347	0.648	11.4863	0.07	571.783	10.68	0.802088	0.0652644	8619549	2322281	716015	23567.7	2426	6016.4	168173	29343	22198	68	310115138	12.07	24.7453	0.0236818	11.6668	0.00480906	1904975282176	0.808299	0.1207	69.3211	0.255282	20.4815	19.3289	203.98	6339	8.24986	0.208906	12.5661	0.0532737
9	2015	上 海	98309.6	271.85	103796	6191.56	0.004	0.318	0.678	11.5502	0.069	560.863	10.8516	0.778396	0.0558972	9361439	2647025	866479	25123.5	2415	6352.7	171798	29432	23283	67	300702596	16.47	24.7919	0.0232768	11.6876	0.00483958	1872896065536	0.745476	0.1647	71.1379	0.252859	20.4691	19.3879	212.321	6339	8.24532	0.246445	12.9168	0.0439065
9	2016	上 海	103198	341.71	116562	6918.94	0.004	0.298	0.698	11.6662	0.069	550.885	10.944	0.773628	0.0634691	10493187	2793983	936117	28178.7	2420	6755.9	183932	28775	23892	64	286260912	16.76	24.9373	0.0240007	11.785	0.00486982	1901430833152	0.674776	0.1676	76.005	0.239752	20.4821	19.4473	238.28	6339	8.24739	0.245538	12.9632	0.0493876
9	2017	上 海	105162	389.9	126634	7547.62	0.004	0.305	0.692	11.7491	0.069	556.729	11.3403	0.757894	0.0726328	12052052	3204862	1091950	30633	2418	7246.6	183462	29331	24624.6	64	317358056	18.82	25.0742	0.0253166	11.7715	0.00486827	2142738186240	0.699487	0.1882	75.8735	0.236562	20.6024	19.5183	232.62	6339	8.24656	0.246389	12.9829	0.0516587
10	2000	江 苏	8400.75	12.55	11773	591.281	0.120145	0.516839	0.363016	9.37356	0.106365	485.6	7.79834	0.715918	0.0524555	729995	127012	61641	8582.7	7438	2569.97	71057	12171	10694	69	3018082	12.2323	22.4121	0.00630736	10.7829	0.00144971	249882099712	0.291146	0.122323	9.55324	0.299436	17.3299	17.358	99.2422	102378	6.58827	0.0688922	9.33206	0.0212251
10	2001	江 苏	9700.68	14.4495	12922	729.642	0.114	0.516	0.37	9.46669	0.102	444.529	7.69106	0.707371	0.0985342	922703	244294	99085	9511.9	7359	2823.2	78839	10697	13882	73	3419132	14.49	22.48	0.00609052	10.9015	0.00148139	283015217152	0.297538	0.1449	10.7133	0.296807	17.4651	17.4626	122.062	102378	6.57759	0.0767083	9.48661	0.0198035
10	2002	江 苏	11881.2	16.5709	14391	860.253	0.105	0.522	0.373	9.57436	0.116122	416.051	7.5694	0.713168	0.22206	1172582	266252	136701	10631.8	7406	3450.12	90574	10714	14485	93	4988156	13.86	22.764	0.00723893	11.0879	0.00149715	412849733632	0.388316	0.1386	12.2298	0.32451	17.8363	17.6568	157.132	102378	6.58396	0.0809132	9.68301	0.0192628
10	2003	江 苏	15378.5	19.0291	16809	1047.68	0.0887862	0.544676	0.366	9.72967	0.136	410.72	7.66556	0.716365	0.516759	1504625	313883	151918	12460.8	7458	5233	98054	10263	15049	94	8.59819e+06	15.84	23.0639	0.00833674	11.1947	0.00150103	711672266752	0.571129	0.1584	13.1475	0.419957	18.3738	18.0664	177.109	102378	6.59096	0.0840782	9.93402	0.0181631
10	2004	江 苏	18211	26.3722	20705	1312.04	0.0853967	0.565865	0.348739	9.93813	0.148	409.704	7.78307	0.729497	0.253029	2139777	319768	200181	15512.4	7523	6557.1	103295	10015	14661	112	13553814	14.7	23.5082	0.0104421	11.2724	0.00149839	1121808547840	0.723169	0.147	13.7306	0.422701	18.8202	18.2833	191.892	102378	6.59963	0.0845801	10.0944	0.0201001
10	2005	江 苏	22001.4	35.0787	24560	1673.4	0.08	0.566	0.354	10.1089	0.145	430.572	8.09995	0.735969	0.245276	2698292	318031	230464	18305.7	7588	8165.4	128028	12326	16535	114	18474464	14.77	23.7912	0.0117439	11.5046	0.00151615	1529039028224	0.835282	0.1477	16.8724	0.446059	19.1213	18.494	230.315	102378	6.60824	0.0914142	10.2749	0.0209626
10	2006	江 苏	25860.5	49.8975	28814	2013.25	0.071	0.566	0.363	10.2686	0.149	478.062	8.21647	0.73973	0.233155	3460695	394410	278783	21645.1	7656	10069.2	138876	12633	17631	116	231017604	14.95	24.051	0.0128782	11.5955	0.00151457	1864358297600	0.861331	0.1495	18.1395	0.465196	19.3107	18.6947	227.192	102378	6.61716	0.0930119	10.4276	0.0247846
10	2007	江 苏	30450.5	68.7266	33928	2553.72	0.071	0.556	0.374	10.432	0.149	498.095	8.3925	0.745881	0.218379	4301988	451074	324914	25741.2	7723	12268.1	160482	12953	17578	118	280052087	14.95	24.286	0.0136979	11.7749	0.00152466	2186450698240	0.849399	0.1495	20.7797	0.476595	19.4613	18.8835	260.896	102378	6.62587	0.0992078	10.5822	0.0269123
10	2008	江 苏	37017.5	91.5173	39622	3247.49	0.069	0.55	0.381	10.5871	0.123	499.468	8.40773	0.74507	0.247186	5809124	537990	375917	31750.2	7762	15300.6	195333	13721	17374	146	303490178	15.75	24.6141	0.0154179	12.0091	0.00154716	2215356923904	0.697747	0.1575	25.1653	0.481906	19.4694	19.0993	328.826	102378	6.63091	0.102283	10.7725	0.0281809
10	2009	江 苏	48850.3	117.016	44253	4017.36	0.066	0.539	0.396	10.6977	0.124	474.639	8.50723	0.74283	0.238507	7019529	642306	441989	34457.3	7810	18949.9	273273	15605	17016	148	259697120	16.2	24.8068	0.0172249	12.3911	0.00158657	1775471296512	0.515267	0.162	34.9901	0.549953	19.2419	19.3071	507.021	102378	6.63707	0.11659	11.0437	0.0291276
10	2010	江 苏	58984.1	150.353	52840	4914.06	0.061	0.525	0.414	10.875	0.127	511.404	9.07154	0.760997	0.223452	8579491	787121	556570	41425.5	7869.34	23184.3	315831	16426	17513	150	347203611	14.3126	25.0049	0.017467	12.5493	0.00159471	2370740944896	0.57229	0.143126	40.1344	0.559663	19.5235	19.5012	551.212	102378	6.64464	0.118624	11.2246	0.0305965
10	2011	江 苏	65723.6	213.4	62290	6221.72	0.062	0.513	0.424	11.0396	0.11	590.981	9.1024	0.761962	0.151322	10655109	764584	611320	49110.3	7898.8	26692.6	342765	17568	19686	156	385311215	14.2	25.2536	0.0188946	12.6297	0.00159894	2551338237952	0.519512	0.142	43.3946	0.543523	19.5932	19.6384	516.955	102378	6.64838	0.126689	11.3291	0.0342992
10	2012	江 苏	75481.5	257.24	68347	7027.67	0.063	0.502	0.435	11.1324	0.101	604.918	9.19411	0.753386	0.155908	12878616	920347	730438	54058.2	7919.98	30854.2	401920	17364	20880	153	357775740	15.26	25.4442	0.0207699	12.804	0.00161667	2254022901760	0.416962	0.1526	50.7476	0.570759	19.4666	19.7806	601.199	102378	6.65106	0.130002	11.4648	0.0366039
10	2013	江 苏	85604.1	302.59	75354	7798.47	0.062	0.492	0.447	11.23	0.096	1280.24	9.3537	0.744163	0.178877	14874466	1018787	807411	59161.8	7939	36373.3	466159	21390	22189	156	339330156	16.47	25.5945	0.0220552	12.9541	0.00163171	2134284828672	0.360754	0.1647	58.7176	0.614811	19.4096	19.9427	330.079	102378	6.65346	0.131816	11.5883	0.0388012
10	2014	江 苏	93735.6	327.1	81874	8472.45	0.056	0.474	0.47	11.3129	0.087	1369.34	9.27842	0.741734	0.153005	16528208	1210910	884383	65088.3	7960	41938.6	498801	23463	23082	159	349803193	16.26	25.6954	0.0221744	13.022	0.00163593	2148771037184	0.330132	0.1626	62.6634	0.644334	19.4137	20.0825	330.272	102378	6.6561	0.130169	11.6764	0.0386075
10	2015	江 苏	107873	371.96	87995	9687.58	0.057	0.457	0.486	11.385	0.085	1315.79	9.38866	0.737494	0.102729	18012271	1303174	913873	70116.4	7976	46246.9	520303	23652	23875	162	337297685	17.21	25.7856	0.0225271	13.0664	0.00163821	2100824899584	0.29962	0.1721	65.2336	0.659573	19.3892	20.1782	359.31	102378	6.65811	0.138164	11.8149	0.0383956
10	2016	江 苏	121107	381.02	96887	9981.96	0.053	0.447	0.5	11.4813	0.078	1260.98	9.38481	0.727634	0.0738709	20268734	1579093	1000025	77388.3	7999	49663.2	543438	24032	26350	166	325958399	18.56	25.8988	0.0228583	13.1084	0.00163875	2165113487360	0.279773	0.1856	67.9382	0.64174	19.4164	20.2466	391.011	102378	6.66098	0.128985	11.9277	0.0381709
10	2017	江 苏	129943	428.01	107150	10621	0.047	0.45	0.503	11.582	0.072	1248.04	9.38712	0.726203	0.0727662	22600621	1645658	1095841	85869.8	8029	53277	560002	26578	27062.8	167	376801274	19.19	26.0145	0.023127	13.135	0.00163595	2544086810624	0.296273	0.1919	69.7474	0.620439	19.574	20.3131	405.725	102378	6.66473	0.123688	11.9944	0.0402984
11	2000	浙 江	7299.57	13.1391	13460.9	431.296	0.110027	0.527384	0.362589	9.50755	0.110333	260.1	7.41731	0.73081	0.200148	333538	33761	33288	6040	4677	2349.95	24991	2928	5252	35	938993	12.1109	21.7034	0.00441207	9.72979	0.00208035	77743923200	0.128715	0.121109	5.34338	0.389065	16.6263	17.7324	64.6328	103493	6.11349	0.0714066	9.6555	0.0304642
11	2001	浙 江	8823.12	17.5257	14655	597.299	0.103	0.513	0.384	9.59254	0.105	241.104	7.32299	0.724496	0.206383	414138	33069	50933	6749.2	4728.8	2834.94	35919	2739	5679	39	1187146	14.14	21.9176	0.00489148	10.222	0.00216164	98264825856	0.145595	0.1414	7.5958	0.420041	16.8495	17.909	114.063	103493	6.1245	0.0884992	9.83404	0.0293416
11	2002	浙 江	11242.8	22.1958	16838	749.904	0.089	0.511	0.4	9.73139	0.125	241.191	7.64673	0.724158	0.226647	542865	29552	70969	7796	4776.4	3477.47	39973	2828	7514	61	1458388	15.4	22.2102	0.00567399	10.2966	0.00215572	120704942080	0.154829	0.154	8.36886	0.446058	17.0452	18.1033	122.853	103493	6.13452	0.0961909	10.0664	0.0295982
11	2003	浙 江	14758.1	26.6964	20147	896.774	0.077488	0.525918	0.396594	9.91081	0.144	261.208	7.72915	0.723952	0.363138	752256	43465	78595	9395	4856.8	4740.27	46580	2928	8070	64	2193179	15.88	22.5641	0.00670778	10.4796	0.00215772	181529427968	0.193219	0.1588	9.59068	0.504552	17.4365	18.3964	136.221	103493	6.15121	0.0954523	10.3218	0.0297694
11	2004	浙 江	17236.6	34.3881	23942	1062.94	0.0725785	0.537668	0.389754	10.0834	0.145	323.05	7.91335	0.746071	0.219635	1155471	46193	133257	11243	4925.2	5781.4	63100	2802	10290	67	3262642	13.11	23.0016	0.00868114	10.8199	0.00219685	270039089152	0.240184	0.1311	12.8117	0.514222	17.8197	18.581	154.8	103493	6.1652	0.094542	10.463	0.032352
11	2005	浙 江	20494.2	44.6479	27702.7	1265.53	0.066	0.534	0.4	10.2293	0.128	392.385	7.58661	0.735221	0.127772	1632921	115807	138966	13437.9	4990.9	6520.1	80120	3189	10643	68	4238315	14.39	23.3466	0.0102557	11.1018	0.0022244	350784126976	0.261042	0.1439	16.0532	0.485204	18.0681	18.688	168.936	103493	6.17845	0.0941769	10.6229	0.0352799
11	2006	浙 江	24413.9	54.3267	31874	1471.86	0.059	0.54	0.401	10.3695	0.139	465.691	8.0181	0.749687	0.164123	2240315	123797	159904	15742.5	5071.8	7590.2	102761	3408	10450	68	57271093	13.39	23.6971	0.0124289	11.3953	0.0022468	462189166592	0.293593	0.1339	20.2612	0.482147	18.3278	18.8238	190.906	103493	6.19453	0.0934958	10.7818	0.0369103
11	2007	浙 江	28504.5	71.5442	37411	1806.79	0.053	0.54	0.407	10.5297	0.147	516.032	8.06269	0.747077	0.109378	2816032	136309	181829	18780.4	5154.9	8420.4	129393	4451	10839	73	71073255	14.23	23.9413	0.0133005	11.6449	0.00225899	554890231808	0.295462	0.1423	25.101	0.44836	18.4943	18.9114	221.116	103493	6.21078	0.0962061	10.9205	0.0395973
11	2008	浙 江	34806.4	86.7928	42214	2208.58	0.051	0.539	0.41	10.6505	0.101	585.148	8.19054	0.75329	0.107192	3445714	138855	191483	22367.5	5212.4	9323	159589	4053	11339	98	83506892	14.14	24.1622	0.0139281	11.8789	0.00227898	609566916608	0.272523	0.1414	30.6172	0.416809	18.5772	19.0021	246.428	103493	6.22187	0.0987402	11.1091	0.0392981
11	2009	浙 江	44336.5	99.3037	43842	2653.35	0.051	0.518	0.431	10.6883	0.089	595.207	8.35411	0.75077	0.152236	3988367	128517	239064	22990.4	5275.5	10742.3	185069	4048	12038	99	69291480	14.75	24.3125	0.0157491	12.0376	0.00228178	473725075456	0.206053	0.1475	35.0808	0.467252	18.3131	19.1318	283.906	103493	6.23391	0.115411	11.3391	0.0374258
11	2010	浙 江	53441.4	121.4	51711	3207.88	0.049	0.516	0.435	10.8534	0.119	649.203	8.56781	0.774573	0.152081	4942349	153647	345508	27722.3	5446.51	12376	223484	4227	12999.7	101	92396993	12.0545	24.5172	0.0160275	12.2369	0.00224674	630895935488	0.227577	0.120545	41.0326	0.446428	18.5677	19.2415	317.709	103493	6.26581	0.115715	11.494	0.0378444
11	2011	浙 江	59727.9	143.9	59249	3842.59	0.049	0.512	0.439	10.9895	0.09	814.709	8.75756	0.788233	0.146194	5980824	180718	408071	32318.9	5463	14185.3	253687	4631	12939	103	107925907	10.87	24.7108	0.0166838	12.3721	0.0022647	714631413760	0.221119	0.1087	46.4373	0.438917	18.6893	19.3749	289.818	103493	6.26883	0.118896	11.6021	0.0374487
11	2012	浙 江	64886.3	165.98	63374	4161.88	0.048	0.5	0.452	11.0568	0.08	881.912	9.13646	0.789125	0.244204	7225867	218275	447182	34665.3	5477	17649.4	278110	5364	13429	102	103187022	11.09	24.9069	0.018925	12.4658	0.00227603	650088546304	0.187533	0.1109	50.7778	0.509137	18.5921	19.5908	294.04	103493	6.27139	0.120059	11.6824	0.039881
11	2013	浙 江	71986.6	191.87	68805	4730.47	0.048	0.491	0.461	11.139	0.082	877.314	9.28087	0.788633	0.177496	8172675	241705	472812	37568.5	5498	20782.1	311042	5093	13960	102	99769252	11.66	25.0352	0.0198522	12.5845	0.00228892	627518668800	0.167033	0.1166	56.5737	0.553179	18.5529	19.7504	332.821	103493	6.27522	0.125916	11.7824	0.0405605
11	2014	浙 江	77145.4	207.99	73002	5159.57	0.044	0.477	0.478	11.1982	0.076	904.706	8.98198	0.783505	0.167485	9078500	271184	497563	40173	5508	24262.8	338398	5610	14074	104	96771663	12.28	25.1433	0.0206849	12.672	0.00230066	594448941056	0.147972	0.1228	61.4375	0.603958	18.4969	19.9034	352.285	103493	6.27703	0.128434	11.8498	0.0403115
11	2015	浙 江	87393.3	250.79	77644	6645.98	0.043	0.46	0.498	11.2599	0.08	880.431	8.88161	0.758207	0.12614	10111792	302803	561427	42886.5	5539	27323.3	364710	7133	16149	105	84142304	14.86	25.2502	0.0215629	12.7409	0.00230022	524071927808	0.1222	0.1486	65.844	0.637107	18.3653	20.0166	387.797	103493	6.28265	0.154967	11.9689	0.0377356
11	2016	浙 江	96438.2	269.04	84916	6974.26	0.042	0.449	0.51	11.3494	0.076	857.837	9.02025	0.75418	0.108069	11306297	350325	546516	47251.4	5590	30276.1	376553	7066	17714	107	75285914	15.43	25.3686	0.0220299	12.7707	0.00228457	500071628800	0.105832	0.1543	67.3619	0.640745	18.3093	20.1101	410.07	103493	6.29181	0.147599	12.0583	0.0385761
11	2017	浙 江	104001	303.5	92057	7530.32	0.037	0.429	0.533	11.4302	0.078	847.239	9.08939	0.753484	0.0468984	12663398	362431	621870	51768.3	5657	31696	398091	7839	20018.7	107	80854880	16.56	25.4837	0.0225603	12.8219	0.00226655	545915994112	0.105454	0.1656	70.3714	0.612267	18.3851	20.144	436.988	103493	6.30373	0.145462	12.1218	0.0403037
12	2000	安 徽	2485.54	3.4956	4867.41	323.473	0.240992	0.426666	0.332342	8.49032	0.0826596	259	6.9417	0.670231	0.142896	200215	58874	38650	3041.2	5986	803.97	25355	5647	4327	42	94779	11.1144	20.7498	0.00337666	9.64089	0.00161057	7847227392	0.0258031	0.111144	4.23572	0.264359	14.0862	16.4131	59.3861	139615	6.06087	0.106364	8.33141	0.0108065
12	2001	安 徽	2907.33	3.6905	5221	403.799	0.228	0.43	0.342	8.56044	0.0832602	240.519	7.11876	0.676129	0.111198	210513	39516	65139	3290.1	6128	893.37	24403	5117	5106	52	99142	12.01	20.7802	0.00321747	9.55959	0.00155998	8206380032	0.0249426	0.1201	3.98221	0.271533	14.1076	16.4951	58.9559	139615	6.08432	0.122731	8.46471	0.00913945
12	2002	安 徽	3449.23	4.2322	5817	456.858	0.216	0.435	0.349	8.66854	0.089	230.546	6.97484	0.675677	0.202704	256977	83209	70856	3553.6	6144	1074.46	23748	4331	5609	61	112891	12.19	20.752	0.00289599	9.533	0.0015516	9343536128	0.0262932	0.1219	3.86523	0.302358	14.2347	16.677	59.8925	139615	6.08693	0.128562	8.63302	0.00926371
12	2003	安 徽	4190.2	4.5313	6455	507.44	0.185	0.448245	0.367279	8.77261	0.092	213.681	7.63886	0.699946	0.320375	324219	93089	77176	3973	6163	1418.69	25107	4730	6085	73	153315	11.7	21.1547	0.00387501	9.56746	0.0015524	12689865728	0.0319403	0.117	4.07383	0.357083	14.5378	16.9519	66.8849	139615	6.09002	0.127722	8.82452	0.00892973
12	2004	安 徽	5045.34	5.2057	7768	601.528	0.193742	0.450855	0.355403	8.95777	0.133	201.955	7.46518	0.697883	0.364146	379356	75896	75173	4814.7	6228	1935.3	24113	4461	5242	81	196206	12.21	21.5487	0.00474146	9.57568	0.00153752	16239381504	0.0337288	0.1221	3.87171	0.401956	14.7739	17.2519	71.3527	139615	6.10051	0.124936	8.99975	0.00865413
12	2005	安 徽	5993.82	6.3346	8675.14	713.063	0.18	0.413	0.407	9.06822	0.116	193.547	7.01937	0.668161	0.304759	458994	96631	76805	5375.12	6120	2525.1	28405	4495	5511	81	280560	15.1	21.7725	0.00531259	9.82005	0.00160458	23220547584	0.0432001	0.151	4.64134	0.469776	15.149	17.5354	95.0623	139615	6.08301	0.13266	9.18951	0.00888364
12	2006	安 徽	7100.37	8.5137	10055	940.233	0.167	0.431	0.402	9.21583	0.128	196.635	7.31367	0.684564	0.39939	593365	117116	103834	6148.73	6110	3533.6	29875	5127	5463	83	4126200	14.91	22.0381	0.00605678	9.86708	0.00161491	33299259392	0.0541563	0.1491	4.88953	0.574688	15.5111	17.8731	98.075	139615	6.08138	0.152915	9.36056	0.00905488
12	2007	安 徽	8406.57	15.9551	12045	1243.83	0.163	0.447	0.39	9.39641	0.139	201.232	7.22531	0.686259	0.43975	717914	145183	77493	7364.18	6118	5087.5	36163	5058	6553	89	5483786	15.31	22.3231	0.00672496	10.1085	0.00165226	42813562880	0.0581376	0.1531	5.91092	0.690844	15.7611	18.2362	122.008	139615	6.08269	0.168903	9.52812	0.0128274
12	2008	安 徽	10303.3	23.7788	14485	1647.13	0.16	0.466	0.374	9.58087	0.127	200.125	7.42025	0.691412	0.326192	983208	180268	95706	9175.18	6135	6747	49465	5369	7626	104	7012379	15.54	22.6795	0.00770812	10.5042	0.00171218	51187560448	0.0557892	0.1554	8.06275	0.735353	15.937	18.5158	182.236	139615	6.08546	0.17952	9.72879	0.0144365
12	2009	安 徽	13306.5	36.4693	16408	2141.92	0.149	0.487	0.364	9.70552	0.129	195.517	7.59802	0.705937	0.332548	1359535	207382	135025	10062.8	6131	8990.7	59697	5793	8398	106	5231400	14.38	23.0428	0.0101078	10.7256	0.0017494	35765514240	0.0355423	0.1438	9.73691	0.893459	15.5791	18.8035	232.747	139615	6.08481	0.212855	9.98524	0.0170264
12	2010	安 徽	16366.1	57.9817	20888	2587.61	0.14	0.521	0.339	9.94693	0.146	213.863	8.08179	0.718487	0.283771	1637219	209793	156806	12359.3	5956.71	11542	64168.7	5556	9644.4	111	8119384	14.1701	23.2654	0.0102807	10.7989	0.0018129	55439966208	0.0448569	0.141701	10.7725	0.933872	16.0463	19.0822	228.971	139615	6.05597	0.209366	10.221	0.0224074
12	2011	安 徽	19404.3	77.03	25659	3302.99	0.132	0.543	0.325	10.1526	0.135	260.325	8.21412	0.715037	0.0791631	2146439	223960	187315	15300.7	5968	12455.7	81087	6901	10439	116	10285614	14.65	23.577	0.0113404	11.0627	0.00185367	68106194944	0.0445118	0.1465	13.587	0.814061	16.2502	19.1564	244.874	139615	6.05786	0.215872	10.3894	0.0233213
12	2012	安 徽	22977.3	96	28792	3961.01	0.127	0.546	0.327	10.2679	0.121	279.665	8.46507	0.71573	0.238453	2817953	271472	243774	17212.1	5988	15425.8	103047	8368	11867	118	9974656	14.42	23.8599	0.0133784	11.3243	0.00189117	62841331712	0.03651	0.1442	17.2089	0.896218	16.1664	19.367	296.112	139615	6.06121	0.230129	10.5551	0.0242362
12	2013	安 徽	26739.3	109.67	32001	4349.69	0.123	0.546	0.33	10.3735	0.104	363.751	8.47871	0.710077	0.207192	3520833	364642	299400	19229.3	6030	18621.9	119342	9675	12163	117	11947106	14.83	24.0756	0.0148564	11.4876	0.00190508	75143708672	0.0390776	0.1483	19.7914	0.968411	16.3382	19.5483	268.051	139615	6.0682	0.226201	10.6997	0.0252133
12	2014	安 徽	29817.7	129.59	34425	4664.1	0.115	0.531	0.354	10.4465	0.092	364.99	8.6758	0.716998	0.174724	3936070	472080	265836	20848.8	6083	21875.6	129319	9425	12343	118	13938582	14.53	24.1884	0.0153398	11.5857	0.00190461	85621923840	0.041068	0.1453	21.2591	1.04925	16.46	19.7006	294.668	139615	6.07695	0.223711	10.7999	0.0277846
12	2015	安 徽	34482.9	147.94	35997	5239.01	0.112	0.497	0.391	10.4912	0.087	356.709	8.7121	0.710451	0.114758	4317511	480534	272859	22005.6	6144	24386	133558	10059	13541	119	12773642	15.74	24.2968	0.0161964	11.6079	0.0018893	79559352320	0.0361541	0.1574	21.738	1.10817	16.3765	19.7992	308.257	139615	6.08693	0.238076	10.9353	0.0282382
12	2016	安 徽	40856.2	259.5	39561	5522.95	0.105	0.484	0.41	10.5856	0.087	358.389	8.49109	0.709966	0.108562	4751329	477896	270246	24407.6	6196	27033.4	135829	11628	12695	119	13170240	16.15	24.4129	0.0164014	11.6218	0.0018757	87480688640	0.0358416	0.1615	21.922	1.10758	16.463	19.8939	311.131	139615	6.09536	0.22628	11.0965	0.0469858
12	2017	安 徽	45608.8	260.41	43401	6203.81	0.096	0.475	0.429	10.6782	0.085	360.053	8.52411	0.679062	0.0829233	5649198	583501	325563	27018	6255	29275.1	140452	10891	12665.8	119	16977630	19.14	24.5819	0.0175444	11.669	0.00186555	114629558272	0.0424271	0.1914	22.4543	1.08354	16.7238	19.964	324.661	139615	6.10483	0.229618	11.1971	0.0419758
13	2000	福 建	3114.32	8.2458	11601.3	324.184	0.163408	0.436513	0.40008	9.35887	0.0946795	227.4	7.43391	0.704408	0.0253904	211918	13753	13641	3894.2	3471	1112.2	22485	2200	3559	28	1405740	9.28468	21.3359	0.00473843	9.72472	0.00280171	116388241408	0.298876	0.0928468	6.47796	0.285604	17.328	17.2826	73.5532	128870	5.59598	0.0832479	9.10191	0.0254356
13	2001	福 建	3614.26	7.8881	12362	373.185	0.153	0.448	0.399	9.42238	0.09	224.251	7.54925	0.696728	0.0545855	226181	14519	9282	4218.3	3445.38	1172.91	24810	1806	3779	32	1503477	11.39	21.4282	0.00479767	9.86397	0.00286296	124448808960	0.295021	0.1139	7.20096	0.278053	17.4024	17.3431	85.7298	128870	5.58857	0.0884682	9.25819	0.0211372
13	2002	福 建	4253.07	8.7188	13497	397.558	0.142	0.461	0.397	9.51022	0.105	228.31	7.43573	0.713101	0.0683514	243999	17253	14423	4620.5	3476.03	1253.08	22448	1797	3823	33	1879764	10.66	21.4762	0.00459524	9.7308	0.0027994	155580547072	0.336718	0.1066	6.45794	0.2712	17.6168	17.4004	73.7068	128870	5.59743	0.0860422	9.41209	0.0219309
13	2003	福 建	5178.29	10.0655	14979	452.301	0.133	0.476424	0.391138	9.6144	0.1164	247.104	7.56366	0.706664	0.194154	375019	17213	17767	5162	3501.97	1496.37	26614	1739	3965	39	2.36742e+06	11.25	21.9472	0.00658735	9.94798	0.00284068	195951460352	0.379604	0.1125	7.59971	0.289882	17.84	17.5704	84.6202	128870	5.60486	0.0876213	9.60149	0.022254
13	2004	福 建	5984.32	11.1221	17218	516.679	0.128507	0.487405	0.384088	9.75371	0.118	278.977	7.469	0.722245	0.264995	458874	18197	19794	5974	3529.1	1892.9	31792	1704	3972	53	3116631	11.78	22.1604	0.00704525	10.1703	0.00288184	257954201600	0.431795	0.1178	9.00854	0.316856	18.1073	17.7977	93.6133	128870	5.61258	0.0864879	9.73844	0.0215261
13	2005	福 建	7248.4	12.9966	18645.8	593.066	0.128	0.487	0.385	9.83338	0.116	301.291	7.51807	0.727645	0.223889	536186	23528	23115	6568.93	3557.4	2316.7	35716	1726	3938	53	3577290	12.03	22.3116	0.0074524	10.3107	0.00289838	296074412032	0.450719	0.1203	10.0399	0.352675	18.2371	17.9918	99.7441	128870	5.62056	0.0902836	9.92209	0.0219142
13	2006	福 建	8836.26	14.8449	21471	728.697	0.118	0.491	0.391	9.97446	0.148	327.507	7.69712	0.727013	0.287089	674333	28503	31656	7749.62	3584.52	2981.8	40238	1876	4343	63	40000895	12.87	22.5384	0.00792521	10.4347	0.00291104	322815229952	0.416556	0.1287	11.2255	0.384767	18.316	18.2366	103.873	128870	5.62816	0.0940301	10.1126	0.0203718
13	2007	福 建	10040.1	21.267	25908	910.645	0.108	0.492	0.4	10.1623	0.152	348.88	7.71848	0.723148	0.43799	821721	33554	38653	9339.51	3611.64	4287.8	47593	2183	4818	72	46243262	13.94	22.7375	0.0080252	10.6113	0.00293809	361035005952	0.386567	0.1394	13.1777	0.459103	18.4203	18.5923	116.35	128870	5.6357	0.0975045	10.2328	0.0233538
13	2008	福 建	11804.4	25.6281	30123	1137.72	0.107	0.5	0.393	10.313	0.13	355.022	7.77455	0.722602	0.214539	1019288	42574	51773	11431.9	3638.76	5207.7	59270	2194	5475	81	52122051	13.83	22.9478	0.00809091	10.8513	0.00298214	380470132736	0.332816	0.1383	16.2885	0.455543	18.4653	18.7792	145.346	128870	5.64318	0.0995215	10.3872	0.0225259
13	2009	福 建	14702.3	27.8903	33437	1411.82	0.097	0.491	0.413	10.4174	0.123	361.241	8.29739	0.728915	0.196536	1353819	61060	59438	12595.8	3665.88	6231.2	63269	2496	5241	84	43774550	13.76	23.2356	0.00979153	10.9247	0.00298011	299273453568	0.237598	0.1376	17.2589	0.494705	18.2178	18.9512	153.725	128870	5.6506	0.112087	10.5993	0.0197548
13	2010	福 建	18309.5	32.3057	40025	1695.09	0.093	0.51	0.397	10.5973	0.139	378.602	8.75886	0.766603	0.315814	1708982	65403	69418	14790.4	3693	8199.1	76737.4	2756	5891.8	84	58336588	10.2988	23.4796	0.0106431	11.1286	0.00301343	398328070144	0.269315	0.102988	20.7792	0.554353	18.4963	19.2183	179.845	128870	5.65798	0.114607	10.8113	0.0190584
13	2011	福 建	21055.5	40.48	47377	2198.18	0.092	0.516	0.392	10.7659	0.123	485.818	8.76907	0.765661	0.208779	2215151	68178	75497	17932.9	3720	9910.9	96884	2766	6019	87	68681162	10.02	23.7541	0.0115513	11.3862	0.00306081	454772326400	0.253597	0.1002	26.0441	0.552666	18.6216	19.4006	181.341	128870	5.66526	0.122578	10.9438	0.0184152
13	2012	福 建	24283.7	48.47	52763	2607.5	0.09	0.517	0.393	10.8736	0.114	523.603	8.52477	0.746874	0.255174	2709891	92199	79281	19701.8	3748	12439.9	114492	2887	6326	86	73912588	11.5	23.9574	0.0128842	11.5644	0.00308548	465656709120	0.236352	0.115	30.5475	0.631409	18.6377	19.6204	201.066	128870	5.67276	0.132348	11.0789	0.0185887
13	2013	福 建	28043.8	60.62	58145	3068.8	0.089	0.52	0.391	10.9707	0.11	527.116	8.60263	0.749807	0.232116	3140589	107754	110845	21759.6	3774	15327.4	122544	3341	7124	87	75447006	10.89	24.0981	0.0134285	11.627	0.00308081	474539032576	0.218083	0.1089	32.4706	0.704397	18.6497	19.8222	212.627	128870	5.67967	0.141032	11.216	0.0197536
13	2014	福 建	30747.6	67.4	63472	3306.7	0.084	0.52	0.396	11.0584	0.099	534.083	8.73418	0.748177	0.185974	3550325	129107	114002	24055.8	3806	18177.9	135866	3854	7558	88	74577186	10.14	24.222	0.0137481	11.7317	0.00308242	458112729088	0.190438	0.1014	35.6978	0.755656	18.606	19.9843	233.023	128870	5.68812	0.13746	11.2996	0.0203829
13	2015	福 建	35576.1	76.6	67966	4001.58	0.082	0.503	0.416	11.1268	0.09	540.415	8.77558	0.734226	0.17183	3929298	154848	153655	25979.8	3839	21301.4	126572	4091	9915	88	66517111	12.27	24.3125	0.013937	11.6313	0.00302977	414295162880	0.159468	0.1227	32.97	0.819922	18.4969	20.1342	208.295	128870	5.69675	0.154027	11.4368	0.0191424
13	2016	福 建	39275.8	80.28	74707	4275.4	0.082	0.489	0.429	11.2213	0.084	542.01	8.62615	0.717589	0.090886	4542920	186009	271554	28810.6	3874	23237.4	132155	4305	10673	88	58982109	13.87	24.4333	0.01418	11.6714	0.00301276	391776862208	0.135984	0.1387	34.1133	0.806557	18.4319	20.2122	216.19	128870	5.70582	0.148397	11.5267	0.0187772
13	2017	福 建	42794.8	99.44	82677	4684.15	0.069	0.477	0.454	11.3227	0.081	542.108	9.03057	0.719903	0.136801	5430888	231647	366909	32182.1	3911	26416.3	140325	4747	11960.1	89	64521568	13.23	24.6012	0.0150156	11.7249	0.00299794	435636731904	0.135366	0.1323	35.8795	0.820838	18.5285	20.3309	228.032	128870	5.71533	0.145551	11.603	0.021229
14	2000	江 西	1966.78	2.1884	4851.26	223.472	0.242198	0.349843	0.407959	8.48699	0.0799149	180	7.50452	0.678986	0.135639	81882	25436	3315	1982.17	4140	516.08	17966	2966	2381	32	31814	8.99615	20.0909	0.00268045	9.44296	0.00228091	2634040064	0.0132887	0.0899615	4.33961	0.260361	13.3633	16.3385	70.1056	167064	5.51266	0.112741	8.46604	0.00979272
14	2001	江 西	2286.65	2.6987	5221	283.714	0.233	0.362	0.405	8.56044	0.088	166.104	7.69678	0.674326	0.224306	77617	11189	2355	2161.75	4185.77	631.84	15149	2743	2771	33	28053	10.24	20.2781	0.00296394	9.17316	0.00219151	2322059008	0.0107416	0.1024	3.61917	0.292282	13.2263	16.5299	58.0059	167064	5.52365	0.131243	8.60574	0.00951203
14	2002	江 西	2707.37	3.0636	5829	341.384	0.219	0.388	0.393	8.6706	0.105	152.898	7.46461	0.680957	0.407065	117173	26399	7621	2460.49	4222	889.04	15335	3249	2573	47	40650	10.82	20.5388	0.00337953	9.16041	0.00216969	3364438016	0.0136739	0.1082	3.63216	0.361326	13.5885	16.8628	62.2181	167064	5.53227	0.138746	8.76601	0.00897405
14	2003	江 西	3239.58	3.5795	6678	382.098	0.197848	0.433633	0.368	8.80657	0.13	150.825	8.26183	0.698115	0.465873	169772	25748	10872	2838.4	4254	1303.22	16999	2995	3162	54	67214.7	9.97	21.0096	0.00469109	9.29118	0.0021841	5563360768	0.0196003	0.0997	3.996	0.459139	14.0839	17.2377	71.8846	167064	5.53982	0.134617	8.93792	0.00936801
14	2004	江 西	3758.34	4.2614	8189	454.06	0.203579	0.456455	0.339966	9.01055	0.132	151.852	7.95974	0.703906	0.31459	215281	28759	21802	3504.37	4284	1713.2	19225	3007	3928	66	115607	11.4	21.2223	0.00470042	9.41654	0.00219807	9568444416	0.0273043	0.114	4.48763	0.488875	14.6191	17.5042	80.9342	167064	5.54685	0.12957	9.07943	0.00938511
14	2005	江 西	4445.45	4.7156	9440	563.952	0.179	0.473	0.348	9.15271	0.128	153.964	7.51206	0.66466	0.270488	285314	34437	32015	4061.76	4311	2176.6	22064	3110	4541	67	155379	12.69	21.5065	0.00538835	9.57589	0.00222127	12859942912	0.031661	0.1269	5.11807	0.535876	14.9085	17.7373	93.6125	167064	5.55313	0.138844	9.24105	0.0083617
14	2006	江 西	5213.76	5.8286	10798	696.436	0.168	0.497	0.335	9.28712	0.123	157.905	7.68831	0.669869	0.232932	377619	38830	35530	4674.88	4339.13	2683.6	25797	3324	5545	66	2963677	12.68	21.8327	0.00648699	9.73672	0.00224394	23917465600	0.0511617	0.1268	5.9452	0.574047	15.5224	17.9402	107.203	167064	5.55964	0.148974	9.39397	0.00836918
14	2007	江 西	5900.06	8.7373	12633	905.058	0.165	0.517	0.319	9.44407	0.13	160.965	8.2106	0.684016	0.230399	487867	52445	42488	5500.25	4368	3301.9	27123	3238	4800	66	4968384	13.08	22.0917	0.00714393	9.85666	0.00225656	38789664768	0.0705235	0.1308	6.20948	0.600318	15.9994	18.1409	118.566	167064	5.56627	0.164549	9.511	0.00965385
14	2008	江 西	7206.56	11.1406	14781	1210.07	0.164	0.527	0.309	9.6011	0.126	161.544	8.22349	0.689145	0.437173	631468	68757	55949	6498.85	4400	4745.4	28241	3454	5437	82	8869908	12.17	22.3461	0.00779772	9.87045	0.00224328	64746778624	0.0996281	0.1217	6.41841	0.730191	16.5044	18.4963	119.782	167064	5.57357	0.186198	9.70373	0.00920655
14	2009	江 西	9296.39	13.4021	17335	1562.37	0.144	0.512	0.344	9.76048	0.131	149.412	8.48861	0.699204	0.399903	758936	74580	62871	7655.2	4432.16	6643.1	33055	3881	4967	85	7706070	11.55	22.5502	0.00811847	10.0944	0.00227754	52684087296	0.0688213	0.1155	7.45799	0.867789	16.2909	18.8254	162.015	167064	5.58085	0.204093	9.95108	0.00857804
14	2010	江 西	11846.2	18.2628	21253	1923.26	0.128	0.542	0.33	9.96425	0.14	159.342	8.52963	0.705183	0.320513	871527	93819	74106	9451.3	4462.25	8772.3	34822.9	4095	5059.2	85	11930741	10.7736	22.6743	0.0074445	10.153	0.00227532	81464295424	0.0861937	0.107736	7.80389	0.928158	16.72	19.0966	161.092	167064	5.58762	0.203492	10.1867	0.00949574
14	2011	江 西	14240.3	21.32	26150	2534.6	0.119	0.546	0.335	10.1716	0.125	210.092	8.70039	0.709059	0.0359427	967529	82488	79950	11702.8	4488.44	9087.6	37517	4741	4606	90	13529991	10.75	22.8091	0.00687947	10.246	0.00228276	89588834304	0.0765533	0.1075	8.35859	0.776532	16.8092	19.1261	134.084	167064	5.59347	0.216581	10.3649	0.00841158
14	2012	江 西	16715.9	27.5	28800	3019.22	0.117	0.536	0.346	10.2681	0.11	249.772	8.82508	0.703965	0.185594	1136552	90599	85676	12948.9	4503.93	10774.2	38152	5190	4978	88	13298905	11.49	22.9853	0.0074159	10.2394	0.00227343	83784433664	0.0647039	0.1149	8.47082	0.832055	16.7388	19.2929	112.038	167064	5.59691	0.233164	10.5218	0.00910831
14	2013	江 西	19434.7	46.32	31930	3470.3	0.114	0.535	0.351	10.3713	0.101	313.757	9.19155	0.71295	0.192692	1354972	122711	95126	14338.5	4522	12850.3	43512	5130	4612	92	12767144	12.63	23.1544	0.00793064	10.4273	0.00230591	80301506560	0.0560041	0.1263	9.62229	0.896209	16.6923	19.4651	107.631	167064	5.60092	0.242027	10.6684	0.0133475
14	2014	江 西	21537.7	58.37	34674	3882.7	0.107	0.525	0.368	10.4537	0.097	328.992	8.8345	0.700147	0.173459	1531114	114192	100738	14410.2	4542	15079.3	43469	5203	5390	95	13163054	13.2	23.3006	0.0091337	10.4005	0.00228985	80858005504	0.0561116	0.132	9.57045	1.04643	16.6948	19.6206	99.9296	167064	5.60533	0.269441	10.7668	0.0150334
14	2015	江 西	24785.1	74.79	36724	4412.55	0.106	0.503	0.391	10.5112	0.091	334.533	8.79085	0.694704	0.153111	1731820	122029	103843	16723.8	4566	17388.1	46548	5361	5743	97	12765574	13.04	23.4353	0.00900482	10.4757	0.00229429	79509102592	0.0475425	0.1304	10.1945	1.03972	16.6727	19.7578	105.951	167064	5.6106	0.263849	10.9019	0.0169494
14	2016	江 西	28893.1	83.12	40400	4617.4	0.103	0.477	0.42	10.6066	0.09	329.6	8.67113	0.691803	0.132625	2073091	130051	103038	18499	4592	19694.2	50620	5577	6040	98	11639396	13.87	23.6356	0.00994649	10.5714	0.00230213	77312360448	0.0417927	0.1387	11.0235	1.06461	16.639	19.8767	118.334	167064	5.61628	0.249603	11.0496	0.0180015
14	2017	江 西	32324.9	120.09	43424	5111.47	0.092	0.481	0.427	10.6788	0.088	319.771	8.68298	0.686424	0.121411	2558030	152315	135412	20006	4622	22085.3	61896.7	5643	6674.6	100	12911422	14.21	23.8458	0.0113481	10.8113	0.0023391	87175340032	0.0435746	0.1421	13.3918	1.10393	16.7526	19.9848	155.046	167064	5.62279	0.255497	11.1554	0.0234942
15	2000	山 东	7471.2	13.1002	9555.24	613.077	0.148502	0.49686	0.354638	9.16484	0.105	546.5	7.5225	0.711202	0.139842	519501	40563	15498	8542.4	9079	2531.1	48185	4270	7221	47	1392569	11.2967	22.2568	0.00542517	10.5104	0.00115766	115297746944	0.134971	0.112967	5.3073	0.296298	16.3571	17.1434	67.1436	158219	6.35232	0.0717688	9.01543	0.0213679
15	2001	山 东	8501.73	16.0685	10465	753.778	0.144	0.493	0.363	9.25579	0.1005	527.473	7.80805	0.713728	0.101766	609310	45076	14043	9438.3	9041	2788.68	46804	5290	7894	65	1626503	11.49	22.4284	0.00582934	10.4229	0.00115285	134632161280	0.142645	0.1149	5.17686	0.295464	16.5163	17.2445	63.7379	158219	6.34813	0.0798638	9.14884	0.0213173
15	2002	山 东	10247.8	18.9917	11645	860.648	0.132	0.503	0.365	9.36263	0.1155	519.746	8.05113	0.726608	0.249089	881631	50665	31770	10552.1	9082	3483.31	72630	4592	9072	75	1941081	11.7	22.8017	0.00757381	10.9847	0.0012095	160655507456	0.15225	0.117	7.99714	0.330106	16.6885	17.4624	113.452	158219	6.35265	0.0815618	9.33111	0.0220667
15	2003	山 东	12438.2	19.9045	13661	1010.64	0.119064	0.535292	0.345644	9.5223	0.1374	515.78	7.82435	0.725859	0.525888	1038442	55735	41487	12435.9	9125	5315.14	78260	5034	9704	85	2.43577e+06	12.49	22.9653	0.00756857	11.0591	0.00121196	201608429568	0.162118	0.1249	8.57644	0.427403	16.9108	17.8802	123.157	158219	6.35738	0.0812679	9.5201	0.019695
15	2004	山 东	14514.3	22.377	16925	1189.37	0.114798	0.563209	0.321993	9.73655	0.154	525.953	7.91646	0.736573	0.311461	1421242	62068	46750	15490.7	9180	6970.6	72255	5249	11824	97	3222568	12.51	23.2977	0.00847233	10.9184	0.00118937	266722279424	0.172182	0.1251	7.87091	0.449986	17.1847	18.1454	104.918	158219	6.36339	0.0767797	9.66845	0.0188141
15	2005	山 东	17103.5	27.067	20096.5	1466.23	0.106	0.574	0.32	9.9083	0.152	621.457	7.69966	0.741276	0.335222	1951449	63960	68694	18516.9	9248	9307.3	91142	5285	13191	99	4133889	13.42	23.624	0.00982237	11.1936	0.00121038	342141337600	0.184773	0.1342	9.85532	0.502639	17.4263	18.4271	116.928	158219	6.37077	0.0791833	9.82522	0.0184603
15	2006	山 东	19634	36.7127	23794	1833.44	0.097	0.577	0.326	10.0772	0.148	626.407	8.06503	0.751702	0.193837	2341299	84726	87380	22077.4	9309	11111.4	96637	6137	12215	108	51335271	12.71	23.8002	0.00982542	11.2681	0.00121045	414285889536	0.187652	0.1271	10.381	0.503294	17.6111	18.5977	124.975	158219	6.37734	0.0830462	9.95662	0.0200239
15	2007	山 东	22072.2	46.4073	27807	2261.85	0.097	0.569	0.334	10.233	0.143	631.589	8.1966	0.74846	0.128364	3123081	106956	100713	25965.9	9367	12537.7	116470	6923	13082	110	66557053	13.02	24.0959	0.0112278	11.4769	0.00122525	519630880768	0.20012	0.1302	12.4341	0.482852	17.8314	18.7122	152.734	158219	6.38355	0.0871084	10.0675	0.0205174
15	2008	山 东	26930.2	57.1333	33083	2704.66	0.097	0.57	0.334	10.4068	0.121	626.669	8.24772	0.746616	0.231159	4337171	141834	138966	31072.1	9417	15435.9	160420	7314	14067	125	84381595	13.06	24.4261	0.0130547	11.8425	0.00125757	615951892480	0.198233	0.1306	17.0351	0.496778	17.9962	18.9149	221.87	158219	6.38888	0.0870448	10.2611	0.021124
15	2009	山 东	34697.8	62.8783	35894	3267.67	0.095	0.558	0.347	10.4883	0.122	618.152	8.28273	0.745979	0.233132	5195920	221383	161085	33896.7	9470.3	19034.5	164620	8133	14044	126	75598350	13.06	24.5973	0.0142004	11.8667	0.00125304	516843241472	0.152476	0.1306	17.3828	0.561544	17.8151	19.1188	230.434	158219	6.39452	0.0964009	10.5089	0.0192425
15	2010	山 东	41105	84.3643	41106	4145.03	0.092	0.542	0.366	10.6239	0.123	643.135	8.71382	0.744232	0.223069	6720045	270053	205308	39169.9	9587.86	23280.5	190329	9297	14633.6	132	96325047	13.2276	24.8576	0.0159426	12.0221	0.00125389	657717067776	0.167914	0.132276	19.8511	0.594347	18.0438	19.3078	258.73	158219	6.40686	0.105822	10.666	0.0203531
15	2011	山 东	46345.4	108.62	47335	5002.07	0.088	0.529	0.383	10.765	0.109	761.97	8.62794	0.737175	0.149017	8443667	320424	238143	45361.9	9637	26749.7	228608	10112	16081	146	107438012	14.59	25.0908	0.0173826	12.2181	0.00126783	711400816640	0.156828	0.1459	23.7219	0.589695	18.1171	19.4416	265.647	158219	6.41197	0.11027	10.7809	0.021715
15	2012	山 东	54301.5	124.98	51768	5904.52	0.086	0.515	0.4	10.8545	0.098	813.407	8.73063	0.733486	0.168462	10203266	373626	289023	50013.2	9684.97	31256	254013	10726	16075	136	101971426	14.33	25.2814	0.0190762	12.3336	0.00127348	642430205952	0.128452	0.1433	26.2275	0.624955	18.0102	19.5923	279.334	158219	6.41694	0.118059	10.9343	0.0211668
15	2013	山 东	62077.9	149.14	56885	6688.8	0.087	0.501	0.412	10.9488	0.096	977.629	8.87529	0.73542	0.177025	11758027	397837	334182	54684.3	9733	36789.1	279331	11290	17588	139	101028707	14.93	25.4261	0.020163	12.431	0.0012772	635440267264	0.116202	0.1493	28.6994	0.672754	17.9943	19.7504	256.184	158219	6.42188	0.122317	11.0632	0.022297
15	2014	山 东	67498.3	147.06	60879	7177.31	0.081	0.484	0.435	11.0166	0.087	952.932	8.93328	0.727447	0.155111	13040695	457737	331474	59426.6	9789	42495.5	286352	11788	20852	141	107042036	15.77	25.5315	0.0206162	12.444	0.00127122	657537826816	0.110647	0.1577	29.2524	0.715092	18.0228	19.8888	266.244	158219	6.42762	0.120776	11.1412	0.0204896
15	2015	山 东	74524.2	159.05	64168	8250.01	0.079	0.468	0.453	11.0693	0.08	924.961	8.92962	0.719872	0.136883	14271890	480902	373713	63002.3	9847	48312.4	297845	11881	21053	143	92621365	16.2	25.6224	0.0212965	12.4871	0.00126812	576882933760	0.0915654	0.162	30.2473	0.766836	17.886	20.0112	286.402	158219	6.43353	0.130948	11.2343	0.0192788
15	2016	山 东	83414.9	167	68733	8755.21	0.072	0.461	0.467	11.138	0.076	903.153	8.92117	0.714068	0.10371	15660904	465727	369168	68024.5	9947	53322.9	301480	13095	20564	144	82464472	16.32	25.7222	0.0217951	12.4981	0.00125647	547753754624	0.080523	0.1632	30.3086	0.783878	17.8241	20.0998	296.54	158219	6.44363	0.128707	11.3369	0.0190744
15	2017	山 东	88531.7	195.77	72807	9258.4	0.067	0.454	0.48	11.1956	0.074	877.293	9.00471	0.693826	0.0352531	17530070	504828	532082	72634.2	10006	55202.7	304820	13220	22452.6	145	84151275	18.64	25.8288	0.0227072	12.503	0.00124955	568172609536	0.0782238	0.1864	30.4637	0.76001	17.8548	20.1285	306.793	158219	6.44954	0.127466	11.3905	0.0211451
16	2000	河 南	4753.41	6.307	5443.88	445.529	0.226091	0.469821	0.304088	8.60225	0.0944678	482.6	7.67181	0.671024	0.141619	248024	76416	6120	5137.66	9256	1377.74	34629	7265	4045	52	57695	10.3726	21.227	0.00322108	10.057	0.00108654	4776857600	0.00929773	0.103726	3.74125	0.268165	13.154	16.5159	48.3195	166785	6.31891	0.0867184	8.54393	0.0141562
16	2001	河 南	5530.16	6.5852	5924	508.579	0.219	0.471	0.31	8.68677	0.0905042	460.455	7.95921	0.673969	0.120719	283090	88633	11310	5640.11	9555	1544.06	36138	8010	3119	64	59699	11.04	21.3284	0.00324722	10.127	0.00105986	4941524992	0.0087614	0.1104	3.7821	0.273764	13.1561	16.598	54.3136	166785	6.3507	0.0901719	8.66349	0.0129482
16	2002	河 南	6451.59	7.8686	6436	629.181	0.209	0.478	0.313	8.76966	0.0950008	450.839	8.05484	0.687129	0.117787	293151	90197	13339	6168.73	9613	1725.93	41492	9984	3283	65	67033	10.74	21.3631	0.00307381	10.248	0.00106605	5548053504	0.00899383	0.1074	4.31624	0.279787	13.2658	16.7033	62.6056	166785	6.35675	0.101995	8.81155	0.0125061
16	2003	河 南	7618.03	8.7555	7570.18	716.598	0.175879	0.503922	0.320199	8.93197	0.10766	439.56	7.95075	0.693683	0.31116	341910	83054	16601	7048.59	9667	2262.97	40742	7627	3185	71	106329	11.6	21.6081	0.00343693	10.3066	0.00106616	8800826368	0.0124859	0.116	4.21454	0.321053	13.7216	16.9686	68.0909	166785	6.36235	0.101665	8.97214	0.0122182
16	2004	河 南	8631.79	10.295	9470	879.958	0.186893	0.51223	0.300877	9.15588	0.137	427.861	8.19714	0.706396	0.369616	423556	99796	15336	8815.09	9717	3099.4	42126	7646	3847	82	122085	11.51	21.8496	0.00349882	10.3298	0.00106307	10104608768	0.0114629	0.1151	4.33529	0.351602	13.8546	17.278	71.5957	166785	6.36751	0.099824	9.09192	0.0116994
16	2005	河 南	10004	13.5203	11346.5	1116.04	0.179	0.521	0.3	9.33666	0.142	429.003	7.96442	0.706292	0.391108	555824	113350	25164	10587.4	9380	4311.6	51181	7560	4200	83	149707	11.66	22.1519	0.00394156	10.5821	0.00112815	12390500352	0.011703	0.1166	5.4564	0.407238	14.0939	17.6434	91.8898	166785	6.33221	0.105412	9.27474	0.0121145
16	2006	河 南	11492.5	17.1958	13313	1440.09	0.164	0.538	0.298	9.4965	0.144	438.58	8.03332	0.710358	0.369492	798419	138892	39982	12496	9392	5904.7	59692	8945	4472	84	1837788	11.35	22.5471	0.00495796	10.7424	0.00114378	14831316992	0.0118689	0.1135	6.35562	0.472528	14.2724	17.9566	105.511	166785	6.33349	0.115244	9.41218	0.0119408
16	2007	河 南	12576.4	25.2287	16012	1870.61	0.148	0.552	0.301	9.68109	0.146	441.885	8.16244	0.720564	0.356563	1011299	146824	52939	15012.5	9360	8010.1	64879	9457	4854	82	2578395	10.51	22.817	0.00540575	10.8311	0.00115717	20130304000	0.0134091	0.1051	6.93152	0.533563	14.5813	18.2649	114.437	166785	6.33008	0.124604	9.50572	0.0134869
16	2008	河 南	15255.4	30.4389	19593	2281.61	0.144	0.569	0.286	9.88293	0.121	437.874	8.31224	0.723329	0.309672	1222763	163038	58418	18473.1	9429	10490.6	71494	9206	4855	94	3202045	10.82	23.0272	0.00542034	10.9584	0.0011622	23373647872	0.0126528	0.1082	7.58235	0.567884	14.7233	18.5274	131.163	166785	6.33742	0.12351	9.69149	0.013341
16	2009	河 南	19175.1	35.516	20597	2905.76	0.142	0.565	0.293	9.9329	0.109	426.027	8.36166	0.642997	0.30636	1747599	202798	75353	19480.5	9487	13704.5	92571	9102	5286	99	3766120	12.35	23.4107	0.00754317	11.2668	0.0011876	25747832832	0.0132172	0.1235	9.75767	0.703498	14.8139	18.7885	183.517	166785	6.34356	0.149163	9.91403	0.0122226
16	2010	河 南	23148.8	44.6734	24446	3416.14	0.141	0.573	0.286	10.1042	0.125	446.467	8.62135	0.706445	0.210252	2111675	246064	91698	23092.4	9405.47	16585.9	101467	9803	5926	107	4519821	11.8322	23.599	0.0076818	11.3591	0.00120771	30861789184	0.0133645	0.118322	10.7881	0.718241	15.0037	18.9879	192.038	166785	6.33493	0.147934	10.111	0.0130771
16	2011	河 南	26646.2	56.59	28661	4248.82	0.13	0.573	0.297	10.2633	0.119	531.387	8.66623	0.704655	0.0713317	2644923	265371	112055	26931	9388	17769	118041	9652	6137	123	14978849	12.49	23.8445	0.00841965	11.5352	0.00122872	99182452736	0.0368284	0.1249	12.5736	0.659797	16.173	19.0587	192.425	166785	6.33307	0.157767	10.2536	0.013319
16	2012	河 南	31970.4	69.64	31499	5006.4	0.127	0.563	0.309	10.3577	0.101	568.149	8.62983	0.70628	0.207159	3107802	335597	151353	29599.3	9406	21450	128323	10438	6565	120	33780566	12.49	23.9894	0.00885444	11.6202	0.0012354	212820951040	0.0719007	0.1249	13.6427	0.724679	16.9346	19.2451	195.935	166785	6.33498	0.169139	10.4338	0.0139102
16	2013	河 南	37591.7	80	34211	5582.31	0.126	0.554	0.32	10.4403	0.09	780.228	8.74286	0.703069	0.2162	3553246	300012	159128	32155.9	9413	26087.5	152252	11126	6715	127	39925498	12.7	24.1553	0.0096222	11.8087	0.00125451	251119403008	0.0780943	0.127	16.1747	0.811282	17.0993	19.44	172.272	166785	6.33573	0.173601	10.595	0.014331
16	2014	河 南	41374.9	81.25	37072	6028.69	0.119	0.51	0.371	10.5206	0.089	809.944	8.94806	0.703132	0.17996	4000099	314389	169998	34938.2	9436	30782.2	161444	11263	6578	129	43803617	12.46	24.2831	0.0100627	11.8748	0.00125846	269076856832	0.0770151	0.1246	17.1094	0.881047	17.166	19.6031	177.3	166785	6.33817	0.172553	10.6885	0.0134772
16	2015	河 南	47629.9	83.25	39123	6799.35	0.114	0.484	0.402	10.5745	0.083	820.181	8.7552	0.691628	0.158471	4350430	331388	187075	37002.2	9480	35660.3	158858	10958	7848	129	52090864	14.24	24.3692	0.0103561	11.8498	0.00124998	324442750976	0.087682	0.1424	16.7572	0.963735	17.3484	19.7455	170.757	166785	6.34282	0.183755	10.8246	0.0122438
16	2016	河 南	53977.6	96.1	42575	7453.74	0.106	0.476	0.418	10.659	0.081	833.683	8.73961	0.691353	0.133336	4941880	360378	199690	40471.8	9532	40415.1	166279	10801	7910	129	49511022	14.57	24.5033	0.0108268	11.902	0.00124864	328867053568	0.0812583	0.1457	17.4443	0.998599	17.3565	19.8652	177.007	166785	6.34829	0.184171	10.9443	0.0128929
16	2017	河 南	59068.7	137.94	46674	8215.52	0.093	0.474	0.433	10.7509	0.078	814.975	8.86415	0.68302	0.100997	5820538	354483	257832	44552.8	9559	44496.9	162504	10858	9114.1	134	53373949	15.88	24.6761	0.01169	11.8673	0.00124148	360370241536	0.0808861	0.1588	17.0001	0.998745	17.4452	19.9586	174.891	166785	6.35112	0.1844	11.0316	0.0167902
17	2000	湖 北	3572.33	5.534	7188.28	368.77	0.154876	0.496619	0.348505	8.88021	0.0926212	350.7	7.69939	0.708195	0.0807495	348239	105236	43613	4153.9	6028	1339.2	44544	12164	8656	54	104686	8.90991	21.4134	0.00480007	10.0742	0.00167124	8667476992	0.0208659	0.0890991	7.38952	0.322396	14.1787	16.9163	67.6476	185750	5.78235	0.0887768	8.68714	0.0150066
17	2001	湖 北	4238.47	6.3119	7813	484.403	0.148	0.496	0.355	8.96354	0.091	326.724	7.89974	0.708312	0.110028	368494	118436	45804	4557.05	5658	1486.55	44167	12049	11196	60	131724	9.51	21.4375	0.00448215	9.94856	0.00175832	10903322624	0.0239263	0.0951	7.80612	0.326209	14.4715	17.0841	64.0356	185750	5.71901	0.106298	8.92147	0.0130303
17	2002	湖 北	5022.85	6.5242	8319	511.389	0.142	0.492	0.366	9.0263	0.091	318.491	7.32285	0.681103	0.0797215	478834	156556	69155	4860.92	5672	1605.06	55509	12225	11714	73	146268	12.94	21.652	0.00520731	10.36	0.00182651	12106017792	0.0249048	0.1294	9.7865	0.330197	14.5737	17.1583	99.1236	185750	5.72148	0.105204	9.0888	0.0127578
17	2003	湖 北	5986.36	8.3522	9010.7	540.436	0.147796	0.477734	0.37447	9.10617	0.094	325.378	7.89296	0.709685	0.127341	548173	145460	77726	5469.84	5685	1809.45	51901	11603	11769	75	201845	11.12	21.9019	0.00594144	10.2587	0.00180452	16706710528	0.0305433	0.1112	9.12946	0.330805	14.8935	17.2759	87.6794	185750	5.72377	0.0988028	9.26199	0.0154546
17	2004	湖 北	7033.58	8.1102	10500	646.289	0.161664	0.474597	0.363738	9.25913	0.112	331.617	8.06727	0.72538	0.251651	566204	151336	98171	6335.1	5698	2264.8	50311	9936	13683	85	234500	11.29	21.876	0.00499908	10.1921	0.00178872	19408861184	0.030637	0.1129	8.82959	0.3575	15.0411	17.4981	80.4905	185750	5.72605	0.102017	9.42092	0.0125489
17	2005	湖 北	8184.96	10.5072	11431	778.716	0.166	0.431	0.403	9.34408	0.121	332.699	7.79691	0.719444	0.181826	749531	200755	106419	6520.14	5710	2676.6	61226	10805	13868	85	319445	12.75	22.2102	0.00678447	10.5065	0.00184002	26438864896	0.0405495	0.1275	10.7226	0.410513	15.3481	17.663	109.868	185750	5.72816	0.119432	9.57042	0.013493
17	2006	湖 北	9570.97	12.8889	13296	1047	0.15	0.444	0.406	9.49522	0.132	341.941	8.21943	0.732278	0.249159	944297	246207	111966	7581.32	5693	3343.5	62100	11111	12285	86	4660452	13.37	22.4916	0.00773116	10.5637	0.00185556	37610778624	0.0496098	0.1337	10.9081	0.441018	15.7036	17.8885	113.189	185750	5.72518	0.138103	9.72984	0.0123103
17	2007	湖 北	11093	18.7641	16206	1277.33	0.149	0.43	0.421	9.69314	0.145	293.514	8.38258	0.744123	0.29517	1113179	320607	131810	9550.04	5699	4330.4	67403	12204	12698	86	5560760	13.28	22.6115	0.00691894	10.6573	0.00187003	43414519808	0.04546	0.1328	11.8272	0.453443	15.846	18.146	144.801	185750	5.72623	0.133751	9.87637	0.0146901
17	2008	湖 北	13439.5	23.0584	19860	1650.28	0.157	0.438	0.405	9.89646	0.134	296.136	8.44513	0.751862	0.304037	1489859	351705	181896	11728.6	5711	5647	72751	12193	12001	118	7359544	13.47	22.9811	0.00815319	10.7905	0.00188942	53721726976	0.0458039	0.1347	12.7387	0.481471	16.0569	18.4094	163.969	185750	5.72833	0.140705	10.0661	0.0139724
17	2009	湖 北	17505.9	25.3309	22677	2090.92	0.139	0.466	0.396	10.0291	0.135	288.167	8.45052	0.753608	0.393111	2134490	399892	251706	13240.4	5720	7866.9	91161	12349	13252	120	7037720	13.5	23.4198	0.0111998	11.0907	0.00193894	48114782208	0.0363394	0.135	15.9372	0.594159	15.9451	18.7394	227.507	185750	5.72991	0.15792	10.3289	0.0121147
17	2010	湖 北	21568.3	30.0878	27906	2501.4	0.134	0.486	0.379	10.2366	0.148	311.665	8.95817	0.769916	0.304542	2641180	405576	355103	16182.3	5727.91	10262.7	97923.7	12326	13982.5	120	11054343	11.8087	23.6574	0.0116207	11.1791	0.00195168	75480162304	0.0466437	0.118087	17.0959	0.634193	16.394	19.0038	229.782	185750	5.73129	0.154576	10.5362	0.0120284
17	2011	湖 北	23949.2	44.19	34197	3214.74	0.131	0.5	0.369	10.4399	0.138	405.686	8.99099	0.755845	0.223586	3230129	465255	376616	20167.3	5757.5	12557.3	113920	13036	14650	127	14099928	13.38	23.8964	0.0118422	11.3648	0.00197392	93362675712	0.0462941	0.1338	19.7864	0.622656	16.6015	19.2005	212.563	185750	5.73644	0.159404	10.6358	0.0137461
17	2012	湖 北	28006.4	54.39	38572	3759.79	0.128	0.503	0.369	10.5603	0.113	402.32	9.14046	0.75155	0.240577	3845239	500976	416891	22659.4	5779	15578.3	122748	14331	15201	122	13832669	14.32	24.1	0.012919	11.4427	0.00198004	87147200512	0.0384596	0.1432	21.2404	0.687498	16.5289	19.4123	231.696	185750	5.74017	0.165926	10.7885	0.0144662
17	2013	湖 北	32636.2	77.21	42826	4371.65	0.126	0.493	0.381	10.6649	0.101	512.255	9.28519	0.751484	0.239371	4462043	570923	446430	25431.7	5799	19307.3	133061	13885	15419	123	14023945	13.18	24.2627	0.0135449	11.5498	0.00199169	88206409728	0.0346836	0.1318	22.9455	0.759182	16.5375	19.6235	202.55	185750	5.74362	0.171898	10.9381	0.0176615
17	2014	湖 北	36153.7	134.46	47145	4934.15	0.116	0.469	0.415	10.761	0.097	517.162	9.05379	0.737677	0.186872	5108973	637743	470151	28728.2	5816	22915.3	140741	15088	15410	123	14529379	13.9	24.4124	0.0139274	11.6104	0.00199629	89251069952	0.0310674	0.139	24.1989	0.797659	16.5464	19.7919	213.169	185750	5.74655	0.171753	11.0375	0.0272509
17	2015	湖 北	40896.5	157.36	50654	6132.84	0.112	0.457	0.431	10.8328	0.089	508.95	9.23275	0.735866	0.159221	5617415	644219	545156	31226.4	5852	26563.9	135481	15326	15285	126	12285641	15.27	24.5138	0.0141804	11.5605	0.00197547	76519882752	0.0245049	0.1527	23.1512	0.850687	16.3863	19.9335	206.052	185750	5.75272	0.196399	11.1546	0.0256586
17	2016	湖 北	47284.9	190.11	55665	6422.98	0.112	0.449	0.439	10.9271	0.081	513.916	9.19605	0.729447	0.129793	6000423	716378	481172	32665.4	5885	30011.7	136608	14737	15033	128	10644976	15.87	24.5951	0.0147032	11.5791	0.00196756	70707126272	0.0216459	0.1587	23.2129	0.918761	16.3017	20.0499	207.89	185750	5.75835	0.196629	11.2941	0.0295984
17	2017	湖 北	51708.3	234.27	60199	6801.26	0.099	0.435	0.465	11.0054	0.078	491.735	9.29878	0.719497	0.0756605	7006253	819465	678306	35478.1	5902	32282.4	139990	13661	16225.8	129	12182209	17	24.7321	0.0155264	11.6092	0.00196699	82251841536	0.0231838	0.17	23.7191	0.909925	16.45	20.1199	223.907	185750	5.76123	0.191703	11.3807	0.0344451
18	2000	湖 南	2874.75	5.551	5639.01	347.832	0.212607	0.395966	0.391427	8.63746	0.0897875	277.3	7.74402	0.705435	0.145146	192442	26222	30011	3691.9	6440	1012.24	28909	4755	6062	52	47717	10.3346	21.0323	0.0036894	9.80323	0.00152224	3950728960	0.0107011	0.103346	4.48898	0.274179	13.3269	16.5703	65.2434	211833	5.71707	0.094215	8.40378	0.0159588
18	2001	湖 南	3342.91	7.4182	6054	431.695	0.207	0.395	0.398	8.70847	0.09	240.329	7.86333	0.699968	0.1601	239755	28797	50930	3983	6595.85	1174.3	28672	4300	6542	61	55962	11.53	21.1934	0.00401778	9.78864	0.00148406	4632198656	0.0116299	0.1153	4.34698	0.294828	13.4621	16.6949	74.1901	211833	5.74098	0.108384	8.53074	0.0171839
18	2002	湖 南	3923.17	7.6395	6565	533.023	0.195	0.4	0.405	8.78951	0.09	233.687	7.88829	0.710624	0.147884	262135	27407	62045	4340.9	6629	1347.96	29228	3710	7099	60	66298	12.07	21.2696	0.00397805	9.82114	0.00148154	5487220224	0.0126407	0.1207	4.40911	0.310525	13.6265	16.8278	78.8191	211833	5.746	0.122791	8.68579	0.0143324
18	2003	湖 南	4669	7.1357	7554	573.745	0.191102	0.386789	0.422109	8.92983	0.096	225.683	8.02798	0.716564	0.179798	300904	30183	88115	4638.7	6663	1590.32	26988	3952	7090	73	76866.8	12.53	21.3254	0.00393658	9.67696	0.00145234	6362265088	0.0137156	0.1253	4.05043	0.342837	13.7693	16.988	70.6567	211833	5.75111	0.123687	8.85472	0.0124371
18	2004	湖 南	5500.47	8.8918	9117	719.543	0.205951	0.394567	0.399483	9.1179	0.121	216.384	8.13106	0.726834	0.30326	370442	37321	92499	5612.3	6698	2072.6	31334	3670	7689	81	106867	12.08	21.6013	0.0042874	9.90224	0.00147839	8845061120	0.0157601	0.1208	4.67811	0.369296	14.0936	17.2477	92.3126	211833	5.75635	0.128208	9.01336	0.0123576
18	2005	湖 南	6498.23	10.7699	10426	873.418	0.196	0.399	0.405	9.25206	0.116	230.684	7.96847	0.711607	0.268503	445235	47028	100864	6511.34	6326	2629.1	38044	4041	7777	93	128086	14.23	21.813	0.00456654	10.1745	0.00160836	10601037824	0.0162809	0.1423	6.01391	0.403773	14.3318	17.5427	113.688	211833	5.69921	0.134138	9.2372	0.0123308
18	2006	湖 南	7719.43	13.4879	11950	1064.52	0.176	0.416	0.408	9.38849	0.122	236.225	8.14342	0.714363	0.207828	536174	64959	113741	7568.89	6342	3175.5	39752	4887	7866	96	1337517	14.78	21.9972	0.00472294	10.2036	0.00160889	10794030080	0.014261	0.1478	6.26805	0.419546	14.3473	17.729	114.294	211833	5.70174	0.140644	9.40689	0.0126704
18	2007	湖 南	9083.27	20.4932	14492	1357.03	0.177	0.426	0.398	9.58135	0.145	251.46	8.38881	0.728923	0.308392	735536	69162	131754	9200	6355	4154.8	44942	5164	8602	99	1668034	14.17	22.3997	0.00581109	10.3474	0.00162823	13022841856	0.0141553	0.1417	7.07191	0.451609	14.533	17.9957	123.98	211833	5.70378	0.147503	9.56753	0.0151015
18	2008	湖 南	10895.5	26.5893	17521	1765.22	0.18	0.442	0.378	9.77116	0.128	265.112	8.40023	0.728178	0.331953	1127040	94906	159501	11528.8	6380	5534	50253	5458	8555	115	1933516	14.43	22.8896	0.00756913	10.4979	0.00164544	14113893376	0.0122422	0.1443	7.87665	0.480014	14.6095	18.2784	136.697	211833	5.70771	0.153114	9.74552	0.0150628
18	2009	湖 南	13948	29.6164	20428	2210.44	0.151	0.435	0.414	9.92466	0.137	257.644	8.43465	0.716033	0.392013	1534995	114830	199917	13059.7	6406	7703.4	63843	6288	10027	115	1821770	15.61	23.2249	0.00934361	10.7691	0.00168109	12454894592	0.00953689	0.1561	9.96613	0.58986	14.4804	18.6051	184.471	211833	5.71178	0.169257	9.98844	0.0133984
18	2010	湖 南	16553.8	35.0354	24719	2702.48	0.145	0.458	0.397	10.1153	0.146	283.512	8.8672	0.726096	0.254459	1865584	122457	209892	16038	6570.1	9663.6	72636.6	6583	11336.7	117	3102078	13.4715	23.4532	0.00956001	10.9099	0.00166054	21181298688	0.0132069	0.134715	11.0556	0.602544	14.9861	18.8065	192.996	211833	5.73707	0.168505	10.1344	0.0129642
18	2011	湖 南	19334.7	41.96	29880	3520.76	0.141	0.476	0.383	10.3049	0.128	345.333	8.76749	0.71619	0.229449	2332181	166751	222021	19669.6	6595.6	11880.9	85783	6764	12117	124	4552387	14.63	23.6903	0.00988027	11.111	0.00168461	30143631360	0.015325	0.1463	13.0061	0.604023	15.3351	19.0092	193.732	211833	5.74094	0.178995	10.2858	0.0119179
18	2012	湖 南	23037.1	48.19	33480	4119	0.136	0.474	0.39	10.4187	0.113	357.189	8.68472	0.702477	0.222399	2876780	203490	248953	22154.2	6638.93	14523.2	100032	7210	13083	121	6280790	15.81	23.9114	0.010943	11.2865	0.00170005	39569604608	0.017861	0.1581	15.0675	0.65555	15.6006	19.2035	223.24	211833	5.74749	0.185924	10.4545	0.0116994
18	2013	湖 南	26756.6	55.46	36943	4690.89	0.126	0.47	0.403	10.5171	0.101	389.842	8.91511	0.711603	0.228476	3270253	168305	261956	24501.7	6691	17841.4	103414	7621	13700	122	6356136	14.85	24.0697	0.011591	11.3156	0.00169117	39978188800	0.0163165	0.1485	15.4557	0.72817	15.6031	19.4014	210.58	211833	5.75531	0.191452	10.5964	0.0118229
18	2014	湖 南	30073.4	59.38	40271	5017.38	0.116	0.462	0.422	10.6034	0.095	384.501	8.97404	0.708255	0.190652	3679345	168027	268965	27037.3	6737	21242.9	107432	7684	13538	124	6746658	15.35	24.2022	0.0119921	11.3645	0.00168688	41443368960	0.0153282	0.1535	15.9466	0.785689	15.6322	19.5691	224.213	211833	5.76216	0.185573	10.7064	0.0118349
18	2015	湖 南	36009.1	66.26	42754	5728.72	0.115	0.443	0.441	10.6632	0.085	376.878	9.20746	0.703661	0.178987	4126692	196044	261159	28902.2	6783	25045.1	114869	7914	14343	124	6237852	15.95	24.3259	0.0126962	11.4362	0.00168601	38851837952	0.0134425	0.1595	16.9348	0.866547	15.5608	19.7269	245.735	211833	5.76896	0.198211	10.8797	0.0115663
18	2016	湖 南	41694.5	71.44	46382	6339.16	0.113	0.423	0.464	10.7447	0.08	364.975	9.25863	0.699093	0.13209	4688418	215739	264170	31551.4	6822	28353.3	119345	6667	15331	123	6277046	17.01	24.463	0.0133386	11.486	0.00168368	41694023680	0.0132146	0.1701	17.4941	0.898638	15.6257	19.8453	266.723	211833	5.77469	0.200915	11.0206	0.0112696
18	2017	湖 南	46729.3	91.42	49558	6869.39	0.088	0.417	0.494	10.8109	0.08	365.764	9.34976	0.694212	0.127177	5685310	318066	301101	33902.7	6860	31959.2	130829	6970	16900.1	124	8237942	17.53	24.6484	0.0149432	11.5802	0.00168808	55620935680	0.016406	0.1753	19.0712	0.942674	15.9084	19.9594	292.425	211833	5.78025	0.202621	11.129	0.0133083
19	2000	广 东	16920	32.4286	12885.4	1080.32	0.103502	0.503895	0.392603	9.46385	0.108256	532.6	8.01518	0.697755	0.0708575	1071166	69437	36656	9662.2	8642	3145.13	71107	5756	9056	52	9203696	8.67011	22.9903	0.00998813	10.9384	0.00126572	762020036608	0.788661	0.0867011	8.22807	0.325509	18.2948	17.4099	105.698	174246	6.20651	0.111809	9.8822	0.0300176
19	2001	广 东	19449.3	35.2664	13730	1321.33	0.094	0.502	0.404	9.52734	0.0960588	511.448	7.73125	0.646656	0.107881	1374337	51843	46514	10647.7	8733.18	3484.43	79052	4209	9949	62	9863228	12	23.2696	0.0119836	11.0805	0.00126878	816418848768	0.766756	0.12	9.05191	0.327247	18.3533	17.5019	126.883	174246	6.217	0.124095	10.011	0.02669
19	2002	广 东	22975.9	51.7531	15030	1521.08	0.088	0.504	0.408	9.6178	0.113694	523.479	8.06862	0.67047	0.105139	1564491	62883	57904	11735.6	8842.08	3850.78	86881	4444	10079	71	12860694	11.54	23.3931	0.0123019	11.1894	0.00126547	1064428175360	0.907008	0.1154	9.82586	0.328128	18.6062	17.5894	138.225	174246	6.22939	0.129612	10.1653	0.0340239
19	2003	广 东	27240.2	51.7006	17213.1	1695.63	0.0802532	0.536265	0.384	9.75342	0.142939	547.332	7.98292	0.653986	0.249929	1798393	68514	68437	13625.9	8962.69	4813.2	93812	4460	10444	77	1.74678e+07	12.37	23.5335	0.0121933	11.276	0.00125811	1445806604288	1.06107	0.1237	10.4669	0.353239	18.8989	17.799	144.168	174246	6.24294	0.124442	10.322	0.0304905
19	2004	广 东	30869.6	56.4263	19707	1852.95	0.0776473	0.554276	0.368077	9.88873	0.148	589.218	8.10421	0.669367	0.219563	2112055	68933	98760	16039.5	9110.66	5870	93051	4493	11980	94	22653047	11.82	23.6908	0.0121223	11.2461	0.00123439	1874924797952	1.16894	0.1182	10.2134	0.365972	19.1424	17.9811	129.965	174246	6.25932	0.115524	10.4307	0.0304521
19	2005	广 东	35958.7	68.6964	24435	2289.07	0.064	0.507	0.429	10.1038	0.138	653.874	8.33591	0.712021	0.188739	2437605	80280	121498	22366.5	9194	6977.9	119359	4618	12041	102	27866744	10.39	23.8305	0.0099963	11.5396	0.00125512	2306391146496	1.03118	0.1039	12.9823	0.311979	19.3404	18.1449	157.064	174246	6.26842	0.102343	10.5742	0.0300106
19	2006	广 东	41146.6	79.6663	28332	2553.34	0.06	0.513	0.427	10.2517	0.146	696.325	8.4093	0.72665	0.142665	3130433	83647	145499	26204.5	9442	7973.4	147233	4941	12442	105	345239099	9.78	24.091	0.0110717	11.7741	0.001247	2786148483072	1.06323	0.0978	15.5934	0.304276	19.5028	18.2516	186.479	174246	6.29504	0.0974391	10.6823	0.0312008
19	2007	广 东	47016.5	119.263	33151	3159.57	0.055	0.513	0.433	10.4088	0.147	734.015	8.64788	0.735082	0.165663	4042910	112099	147882	31084.4	9660	9294.3	199464	5404	14717	109	408219059	10.01	24.3563	0.0121699	12.0971	0.00125228	3187088556032	1.0253	0.1001	20.6484	0.299002	19.6144	18.3821	244.331	174246	6.31787	0.101645	10.7928	0.0377466
19	2008	广 东	54309.6	132.516	37589	3778.57	0.055	0.516	0.429	10.5345	0.101	733.957	8.73775	0.662411	0.169394	5025577	121897	215500	35696.5	9893	10868.7	238684	5807	15604	125	438487394	10.22	24.5709	0.0131335	12.2889	0.00124218	3200782696448	0.896667	0.1022	24.1266	0.304476	19.5948	18.5147	296.029	174246	6.3417	0.105853	10.9132	0.0350703
19	2009	广 东	67742.6	168.502	39436	4334.37	0.051	0.492	0.457	10.5824	0.097	755.689	8.83736	0.752624	0.18994	6529820	175980	239879	39482.6	10130	12933.1	283650	6735	15749	125	382413180	9.95	24.8364	0.0154852	12.4729	0.00123128	2614444163072	0.662176	0.0995	28.001	0.327565	19.3688	18.665	345.6	174246	6.36537	0.109779	11.1106	0.0388757
19	2010	广 东	79958	214.442	44736	5421.54	0.05	0.5	0.45	10.7085	0.124	775.414	9.18245	0.763663	0.20804	8087478	213527	285790	46013.1	10441	15623.7	344692	7215	16168.8	131	484491602	8.83826	25.0524	0.0164913	12.6802	0.00121446	3308157140992	0.71896	0.0883826	33.0134	0.339549	19.5739	18.8237	414.37	174246	6.39561	0.117826	11.2461	0.0395536
19	2011	广 东	89168.6	203.92	50807	6712.4	0.05	0.497	0.453	10.8358	0.1	940.143	9.28026	0.762128	0.0925197	10454872	308075	390051	53210.3	10504.8	17069.2	410805	9165	17301	134	549885855	8.6	25.3038	0.0183362	12.8593	0.00122413	3641069273088	0.684279	0.086	39.1062	0.320788	19.6637	18.9061	408.809	174246	6.40171	0.126149	11.349	0.0303796
19	2012	广 东	99934.6	246.71	54095	7387.86	0.05	0.485	0.465	10.8985	0.082	999.06	9.29902	0.76648	0.0985576	12361501	391156	440082	57067.9	10594	18751.5	492327	10535	18426	137	571237124	9.11	25.4708	0.0202045	13.0463	0.00123148	3598850981888	0.630626	0.0911	46.4722	0.328582	19.6436	18.9917	463.802	174246	6.41016	0.129457	11.4546	0.033394
19	2013	广 东	114855	344.94	58833	8411	0.049	0.473	0.478	10.9825	0.085	1668.1	9.18555	0.760754	0.189686	14434527	447986	458300	62164	10644	22308.4	501718	11542	19400	138	592070527	9.52	25.6306	0.0217622	13.0621	0.00122718	3723946098688	0.599052	0.0952	47.1362	0.358864	19.6731	19.1606	282.223	174246	6.41487	0.135303	11.589	0.0410106
19	2014	广 东	121965	274.33	63469	9152.64	0.047	0.463	0.49	11.0583	0.078	1660.26	9.23575	0.752571	0.178655	16054458	536420	498188	67809.9	10724	26293.9	506862	12648	20906	141	588846367	10.99	25.7352	0.0221499	13.0675	0.00121853	3617165410304	0.533427	0.1099	47.2643	0.387759	19.6365	19.3175	285.08	174246	6.42236	0.134975	11.6416	0.0299728
19	2015	广 东	153552	569.55	67503	12827.8	0.046	0.448	0.506	11.1199	0.08	1630.49	9.37992	0.766118	0.153994	17981679	639820	629667	72812.6	10849	30343	501696	13336	23630	143	542747830	9.62	25.842	0.0229523	13.0492	0.0012028	3380450689024	0.464267	0.0962	46.2435	0.416727	19.5572	19.4492	285.024	174246	6.43395	0.176176	11.8603	0.0443997
19	2016	广 东	171024	742.97	74016	13446.1	0.046	0.434	0.52	11.212	0.075	1636.81	9.49292	0.755675	0.0975711	20351440	737433	1080797	80854.9	10999	33303.6	515649	14101	23938	147	470284515	10.18	25.9454	0.0229216	13.0765	0.00118889	3123770818560	0.386343	0.1018	46.8814	0.411893	19.4645	19.5285	291.793	174246	6.44768	0.166299	11.9543	0.0552555
19	2017	广 东	184780	823.89	80932	15037.5	0.04	0.424	0.536	11.3014	0.075	1637.38	9.63309	0.754216	0.133862	23436283	838421	1375323	89705.2	11169	37761.7	565287	14466	25847.2	151	471332655	10.27	26.0809	0.0236581	13.1711	0.00117926	3182343749632	0.354756	0.1027	50.6122	0.420953	19.4677	19.6388	320.618	174246	6.46301	0.167632	12.0164	0.0547891
20	2000	广 西	2269.06	3.6573	4318.81	258.487	0.262758	0.364853	0.372389	8.37074	0.0727404	165.7	7.51804	0.666295	0.00791347	83597	6961	9397	2050.2	4489	583.34	13015	1556	2830	30	55339	10.6843	20.3263	0.00327963	9.06288	0.00201891	4581792256	0.022348	0.106843	2.89931	0.284528	13.836	16.3801	52.076	237438	5.24206	0.126079	8.52808	0.0141489
20	2001	广 西	2518.94	4.2946	4668	351.65	0.252	0.355	0.393	8.44849	0.0823988	157.762	7.60079	0.671309	0.123924	80046	5942	6213	2231.2	4788	655.63	9532	1084	2748	30	46241	12.18	20.336	0.0030428	8.64822	0.00180623	3827552512	0.0171547	0.1218	1.99081	0.293846	13.5916	16.4324	36.1305	237438	5.30655	0.157606	8.56807	0.0122127
20	2002	广 西	2784.14	5.7252	5099	419.858	0.243	0.352	0.405	8.5368	0.104994	155.087	7.60423	0.692868	0.144441	90478	7496	5056	2455.4	4822	750.33	12085	1332	3381	36	78204	12.46	20.4739	0.00317366	8.90544	0.00184684	6472632320	0.0263608	0.1246	2.50622	0.305584	14.1099	16.5602	47.5345	237438	5.31362	0.170994	8.66109	0.0136361
20	2003	广 西	3175.34	6.3832	5969	443.602	0.238482	0.368524	0.392994	8.69433	0.101649	149.446	7.74529	0.693187	0.22786	112389	9442	16698	2735.1	4857	921.3	13188	1345	3614	45	103708	13.13	20.5753	0.00315341	9.01542	0.00185617	8583919616	0.0313843	0.1313	2.71526	0.336843	14.385	16.7583	55.0634	237438	5.32085	0.162189	8.78533	0.0143895
20	2004	广 西	3673.19	6.6888	7196	507.472	0.244384	0.388018	0.367597	8.88128	0.118	151.31	7.98987	0.706104	0.342125	118659	11259	26010	3320.1	4889	1236.5	14801	1289	5584	49	146909	11.94	20.5173	0.00245143	8.97816	0.0018364	12159217664	0.036623	0.1194	3.02741	0.372429	14.7266	17.046	52.3956	237438	5.32742	0.152848	8.92441	0.0131806
20	2005	广 西	4262.3	7.7087	8787.73	611.481	0.224	0.371	0.405	9.08111	0.132	156.353	7.63946	0.667016	0.343469	145947	15053	22250	4075.75	4660	1661.2	17947	1377	7248	51	178976	14.32	20.8062	0.00266562	9.14013	0.0019614	14812948480	0.0363441	0.1432	3.85129	0.407581	14.972	17.3892	59.6215	237438	5.27945	0.150029	9.12113	0.0126066
20	2006	广 西	5029.47	9.5021	10296	729.517	0.214	0.389	0.397	9.23951	0.136	154.314	8.0111	0.687793	0.323561	182403	18029	30689	4828.51	4719	2198.7	18940	1509	8321	55	2200806	13.07	21.0136	0.00276866	9.11713	0.001932	17760944128	0.0367835	0.1307	4.01356	0.455358	15.1409	17.6569	59.0356	237438	5.29203	0.151085	9.27406	0.0130252
20	2007	广 西	5801.04	13.1873	12555	985.943	0.208	0.407	0.384	9.43787	0.151	156.264	8.01242	0.689057	0.337017	220030	26129	38866	5955.65	4768	2939.7	20141	1727	8305	56	2889974	13.33	21.1617	0.00260316	9.22118	0.00193397	22562893824	0.0378849	0.1333	4.2242	0.493599	15.3699	17.9371	64.6916	237438	5.30236	0.165548	9.40645	0.0133753
20	2008	广 西	7075.02	16.2149	14966	1297.11	0.203	0.424	0.374	9.61354	0.128	159.305	7.96671	0.687899	0.277817	328306	32546	44371	7406.48	4816	3756.4	23243	2107	9258	68	4543629	13.6	21.6451	0.00339418	9.38244	0.00194818	33166673920	0.0447806	0.136	4.8262	0.507177	15.7451	18.1722	74.5613	237438	5.31238	0.175132	9.59497	0.0125008
20	2009	广 西	9638.89	18.0741	16045	1621.82	0.188	0.436	0.376	9.68315	0.139	150.691	8.07517	0.694225	0.394207	472028	53183	54773	7759.2	4856	5237.2	29856	2789	9524	68	3677650	13.41	22.0154	0.00469213	9.77241	0.00201244	25142988800	0.0324041	0.1341	6.14827	0.674967	15.4599	18.4963	116.417	237438	5.32065	0.209019	9.89593	0.0111443
20	2010	广 西	11813.9	21.6554	20219	2007.59	0.175	0.471	0.354	9.91438	0.142	164.743	8.40458	0.690419	0.34759	628696	74629	67053	9569.9	4610	7057.6	33987.1	3492	9792.6	70	4923088	13.3824	22.3064	0.00508902	9.93801	0.00215575	33615337472	0.0351261	0.133824	7.37247	0.737479	15.8023	18.8466	125.666	237438	5.26866	0.209782	10.1514	0.0107868
20	2011	广 西	13528	28.25	25326	2545.28	0.175	0.484	0.341	10.1396	0.123	192.638	8.56694	0.684952	0.132212	810205	99413	67329	11720.9	4645	7990.7	40135	3736	10276	74	6945276	13.93	22.585	0.00548988	10.1706	0.00218957	45988143104	0.039236	0.1393	8.64047	0.681748	16.1081	18.9632	135.606	237438	5.27623	0.217157	10.2793	0.011099
20	2012	广 西	15966.6	42.81	27952	2985.23	0.167	0.479	0.354	10.2382	0.113	203.752	8.39149	0.680848	0.227502	971539	138724	74919	13035.1	4682	9808.6	41268	4300	10204	70	9625859	13.7	22.7486	0.00581427	10.1948	0.00217745	60643872768	0.0465235	0.137	8.81418	0.752476	16.3768	19.1602	131.356	237438	5.28416	0.229015	10.4371	0.0143406
20	2013	广 西	18400.5	54.36	30741	3208.67	0.163	0.477	0.36	10.3334	0.102	243.05	8.55484	0.692377	0.214006	1076790	129585	82815	14378	4719	11907.7	40664	3805	10716	70	9469355	13.42	22.8801	0.00601189	10.1713	0.0021554	59559403520	0.041424	0.1342	8.61708	0.828189	16.3509	19.3463	107.562	237438	5.29203	0.223165	10.5711	0.0169416
20	2014	广 西	20298.5	59.93	33090	3479.79	0.154	0.467	0.379	10.407	0.085	239.46	8.7094	0.92023	0.162542	1119033	127985	93135	15672.9	4754	13843.2	41208	4414	8688	70	10602087	13.91	22.9182	0.00572908	10.2437	0.00215476	65126498304	0.0415536	0.1391	8.66807	0.883257	16.4329	19.4895	117.372	237438	5.29942	0.222026	10.6619	0.0172223
20	2015	广 西	22793.5	49.63	35190	4065.51	0.153	0.459	0.388	10.4685	0.081	241.142	8.59645	0.676123	0.172258	1059124	130616	112496	18803.1	4796	16227.8	38269	4168	9788	71	10341360	14.44	22.8225	0.00433977	10.0988	0.00210566	64410128384	0.0342551	0.1444	7.97936	0.863039	16.413	19.6396	100.825	237438	5.30822	0.216215	10.769	0.0122076
20	2016	广 西	25477.8	45.2	38027	4441.7	0.153	0.452	0.396	10.5461	0.073	236.75	8.67311	0.68953	0.1238	1177487	132405	136599	18317.6	4838	18236.8	39903	4395	10202	73	9739518	14.06	22.9299	0.00495962	10.1388	0.00209566	64692801536	0.0353173	0.1406	8.24783	0.995589	16.4087	19.7476	106.889	237438	5.31694	0.242483	10.8716	0.0101763
20	2017	广 西	27899.6	60.04	38102	4908.55	0.155	0.402	0.442	10.548	0.071	228.599	8.6699	0.67998	0.124051	1421787	171432	218933	18523.3	4885	20499.1	36857.3	4574	10583.8	74	14140623	14.33	23.0568	0.00556824	9.98504	0.00204402	95474655232	0.051543	0.1433	7.54499	1.10667	16.7882	19.8549	94.9239	237438	5.3266	0.264993	10.9528	0.0122317
21	2000	海 南	888.72	0.5441	6893.95	64.1193	0.379108	0.197597	0.423295	8.8384	0.0875243	54.6	7.61863	0.659466	0.020998	8306	3816	107	517.7	787	198.87	1150	408	72	5	45993	9.97726	17.5958	0.000846629	6.50728	0.00826846	3807990528	0.0735559	0.0997726	1.46125	0.384141	15.3921	17.0451	12.2711	30970	5.53779	0.123854	9.33189	0.00848574
21	2001	海 南	873.18	0.6134	7135	78.9426	0.37	0.204	0.427	8.87277	0.0887402	52.0743	7.54759	0.655023	0.0726605	8457	2847	1096	546.6	795.55	213.32	927	271	344	9	80961	11.4	17.6253	0.000825832	5.743	0.00721891	6701465600	0.122603	0.114	1.16523	0.390267	15.9466	17.1044	5.99144	30970	5.5486	0.144425	9.30345	0.0077702
21	2002	海 南	834	0.7176	7803	92.2574	0.379	0.207	0.414	8.96226	0.0932523	50.8301	7.92486	0.666751	0.0566754	12178	3636	1600	603.9	803	225.41	848	203	302	9	95336	11.37	18.0557	0.00114953	5.83773	0.0072699	7890579456	0.13066	0.1137	1.05604	0.373257	16.1006	17.1502	6.74797	30970	5.55792	0.152769	9.24822	0.00777824
21	2003	海 南	991.9	0.9768	8316	105.398	0.370128	0.225299	0.404573	9.02594	0.105062	49.1492	8.16158	0.680816	0.24227	12126	4824	1685	671.4	811	280.02	1040	267	341	11	82681.1	11.49	17.8439	0.00083661	6.06843	0.00748265	6843514880	0.101929	0.1149	1.28237	0.417069	15.9483	17.3573	8.78956	30970	5.56783	0.156983	9.41169	0.00926769
21	2004	海 南	1110.83	1.0136	9450	127.201	0.36893	0.234494	0.396576	9.15377	0.107	496.676	8.38	0.685826	0.132419	20870	4990	3668	769.4	818	317.1	1409	315	450	14	143037	10.96	18.6205	0.00158721	6.4677	0.00790672	11838743552	0.15387	0.1096	1.72249	0.412139	16.4878	17.473	1.29662	30970	5.57643	0.165324	9.51634	0.00796852
21	2005	海 南	1262.16	1.2899	10871	151.242	0.336	0.246	0.418	9.29385	0.102	49.1271	8.08139	0.677704	0.157994	15950	5729	2823	894.57	828	367.2	1225	421	262	15	93324	12.6	18.1193	0.000826989	6.29527	0.00760298	7723960832	0.0863427	0.126	1.47947	0.410477	16.0486	17.6076	11.0326	30970	5.58858	0.169067	9.63191	0.00852871
21	2006	海 南	1513.69	1.6888	12654	174.537	0.327	0.274	0.399	9.44573	0.125	49.4731	8.14185	0.691398	0.154412	21044	8455	2496	1052.85	836	423.9	1209	424	327	15	1121728	12.51	18.4299	0.000958636	6.12687	0.00732879	9052569600	0.0859816	0.1251	1.44617	0.402621	16.1977	17.7416	9.25756	30970	5.59819	0.165775	9.80402	0.00967591
21	2007	海 南	1833.21	2.7904	14555	245.197	0.295	0.298	0.407	9.58569	0.148	50.5454	8.29339	0.697895	0.185185	26020	13480	2532	1223.28	845	502.4	1262	497	304	14	1457920	12.7	18.4215	0.000818128	6.1334	0.00725846	11382418432	0.0930483	0.127	1.49349	0.410699	16.416	17.9007	9.12051	30970	5.6089	0.200442	9.98483	0.0113803
21	2008	海 南	2305.46	4.4981	17175	357.971	0.3	0.298	0.402	9.75121	0.098	49.468	8.31643	0.695238	0.404061	33479	17315	6553	1550.26	854	705.4	1726	652	339	16	2404619	12.88	18.381	0.000619961	6.59987	0.00772819	17552756736	0.113225	0.1288	2.02108	0.45502	16.8385	18.2295	14.8581	30970	5.6195	0.23091	10.2034	0.0125656
21	2009	海 南	3107.26	6.0712	19254	486.062	0.279	0.268	0.453	9.86547	0.117	49.8664	8.40254	0.707994	0.401049	57806	24384	7166	1654.2	864.07	988.3	4210	696	472	17	3013960	12.39	19.386	0.00158723	8.02027	0.00928197	20605540352	0.124565	0.1239	4.87229	0.597449	16.9872	18.555	61.003	30970	5.63122	0.293835	10.4902	0.0124906
21	2010	海 南	4166.03	7.4674	23831	581.338	0.261	0.277	0.462	10.0787	0.16	50.4642	8.8532	0.72203	0.332591	70204	30436	9542	2064.5	868.551	1317	4893.1	995	524.3	17	6237017	10.7974	19.5268	0.00146408	8.12379	0.00935327	42586976256	0.206282	0.107974	5.63363	0.637927	17.708	18.837	66.8553	30970	5.63639	0.281588	10.7782	0.0128452
21	2011	海 南	4449.99	9.83	28898	778.8	0.261	0.283	0.455	10.2715	0.12	53.6606	8.8412	0.73199	0.258314	103717	32502	9667	2522.7	877.34	1657.2	5397	1030	779	17	10061925	9.4	20.2379	0.00243977	8.18535	0.00932974	66625036288	0.264102	0.094	6.15155	0.656915	18.1455	19.0567	66.8647	30970	5.64646	0.308717	10.8341	0.012622
21	2012	海 南	5042.83	12.06	32377	911.67	0.249	0.282	0.469	10.3852	0.091	56.8937	9.09597	0.736244	0.294593	137244	42922	12595	2855.5	886.55	2145.4	6787	1175	853	17	11484201	9.89	20.5215	0.00286209	8.46779	0.0095514	72351612928	0.253376	0.0989	7.65552	0.751322	18.2175	19.3044	83.6472	30970	5.6569	0.319268	10.9487	0.0132285
21	2013	海 南	5878.6	13.83	35663	1011.17	0.24	0.277	0.483	10.4819	0.099	64.8711	9.14382	0.731087	0.257528	148357	32354	14785	3146.5	895	2697.9	6962	1058	844	17	10949748	11.15	20.7354	0.00321684	8.52912	0.00952974	68870627328	0.21888	0.1115	7.77877	0.857429	18.1587	19.5241	78.0008	30970	5.66639	0.321363	11.0926	0.0136772
21	2014	海 南	6363.57	13.53	38924	1099.74	0.231	0.25	0.519	10.5694	0.085	64.7528	9.05779	0.732967	0.153564	169151	34131	16348	3500.7	903	3112.2	7514	904	946	17	12684161	10.45	20.8945	0.00338995	8.64189	0.00957019	77916266496	0.222573	0.1045	8.32115	0.889022	18.2732	19.658	87.4711	30970	5.67529	0.314149	11.163	0.0123029
21	2015	海 南	7508.84	12.38	40818	1239.43	0.231	0.237	0.533	10.6169	0.078	62.8625	9.08792	0.717428	0.108926	169685	33067	17061	3702.8	911	3451.2	7713	1199	984	17	10542740	11.77	20.9019	0.00322883	8.61794	0.00945987	65664401408	0.177337	0.1177	8.46652	0.932051	18.0933	19.7526	87.9698	30970	5.68411	0.334728	11.3196	0.00998846
21	2016	海 南	8959.21	15.69	44347	1376.48	0.234	0.224	0.543	10.6998	0.075	63.1372	9.00824	0.720057	0.12726	217095	107652	18307	4053.2	917	3890.4	7840	1784	1136	18	7225435	11.45	20.6304	0.0022485	8.50106	0.00927052	47993507840	0.118409	0.1145	8.54962	0.959834	17.7732	19.8658	77.9255	30970	5.69067	0.339603	11.4897	0.0113986
21	2017	海 南	10016.6	12.47	48430	1443.97	0.216	0.223	0.561	10.7879	0.07	62.4282	9.35989	0.719895	0.0909932	231099	113364	18188	4462.5	926	4244.4	7714.5	1956	1067.9	19	6802949	11.38	20.7187	0.00223075	8.45332	0.00912885	45932150784	0.102929	0.1138	8.33099	0.951126	17.7196	19.9432	75.1359	30970	5.70044	0.323579	11.5915	0.00863591
22	2000	重 庆	1904.71	2.8634	5157.31	452.004	0.178061	0.4137	0.408239	8.54817	0.084874	141.1	7.23176	0.701618	0.0901078	101294	22353	14939	1597.53	3090	572.59	16174	2864	4250	22	32389	11.2584	20.277	0.00400631	9.11162	0.00294875	2681647360	0.0167862	0.112584	5.2343	0.358422	13.6738	16.7349	64.2098	82370	5.92729	0.282939	8.7265	0.0063349
22	2001	重 庆	2294.05	3.2464	5654	237.549	0.167	0.416	0.417	8.64012	0.09	135.278	7.32374	0.710422	0.217328	99904	13053	13594	1769.77	2829.21	697.03	16491	2008	4746	29	31346	12.39	20.4121	0.00413935	9.18369	0.00324603	2594633728	0.0146609	0.1239	5.82884	0.393853	13.729	17.0198	71.9779	82370	5.83912	0.134226	9.00066	0.0136663
22	2002	重 庆	2821.04	3.572	6347	305.859	0.16	0.42	0.42	8.75574	0.103	135.176	7.42166	0.71231	0.290131	126195	15511	16253	2020.38	2814.43	899.26	17572	2106	5003	29	37812	12.84	20.666	0.00467392	9.2556	0.00328862	3129548032	0.0154899	0.1284	6.24354	0.445094	13.9216	17.2797	77.4026	82370	5.83388	0.151387	9.21269	0.0116786
22	2003	重 庆	3438.61	3.6635	7209	341.577	0.15	0.434247	0.416296	8.88309	0.115	141.168	7.65143	0.719988	0.291629	174401	17695	29206	2327.08	2803.19	1161.51	17744	2302	5042	34	61753.6	12.81	20.9662	0.00547897	9.24956	0.00329966	5111345664	0.0219646	0.1281	6.32993	0.499128	14.4162	17.5396	73.6709	82370	5.82988	0.146784	9.41465	0.0107252
22	2004	重 庆	4039.61	4.984	9608	395.723	0.161822	0.443177	0.395	9.17035	0.122	144.599	7.22837	0.676791	0.323364	236525	18902	47263	2745.35	2793.32	1537.1	20739	2295	4343	35	126518	16.92	21.256	0.0062054	9.554	0.0034203	10471515136	0.0381427	0.1692	7.4245	0.559892	15.1369	17.8233	97.5178	82370	5.82635	0.144143	9.57926	0.0125947
22	2005	重 庆	4727.72	5.9814	10982	487.354	0.151	0.41	0.439	9.30401	0.115	144.883	7.36869	0.683652	0.257693	319586	24151	54917	3149.1	2798	1933.2	24619	2009	5216	35	156092	16.04	21.6009	0.00763767	9.76388	0.00348959	12918953984	0.0410243	0.1604	8.79879	0.61389	15.3453	18.051	120.055	82370	5.82802	0.15476	9.73488	0.0122732
22	2006	重 庆	5519.75	7.4581	12457	594.254	0.122	0.43	0.448	9.43004	0.122	146.466	7.55092	0.690983	0.245293	369140	22327	57909	3566.78	2808	2407.4	26826	2706	6107	38	2046560	16.57	21.7842	0.00809985	9.79885	0.00348962	16516148224	0.0463055	0.1657	9.55342	0.674951	15.5874	18.2668	122.984	82370	5.83159	0.166608	9.8862	0.0125504
22	2007	重 庆	6576.68	11.0513	14660	768.389	0.117	0.459	0.424	9.59288	0.156	155.253	7.70512	0.693888	0.299202	469876	29491	64994	4303.84	2816	3127.7	31563	2410	6736	38	3022972	16.84	22.0461	0.00872223	10.0176	0.00355738	23601250304	0.0548377	0.1684	11.2085	0.726723	15.9415	18.5257	144.39	82370	5.83444	0.178536	10.0586	0.0143824
22	2008	重 庆	8021.95	15.1279	18025	1016.01	0.113	0.477	0.41	9.79951	0.143	164.838	7.76574	0.690272	0.272373	601525	32328	92980	6652.75	2839	3979.6	34421	2437	6445	47	3648465	17.33	22.284	0.0071582	10.148	0.00357448	26632335360	0.0400321	0.1733	12.1243	0.598189	16.0542	18.7584	154.934	82370	5.84257	0.15272	10.2491	0.0148895
22	2009	重 庆	10933	15.5544	22920	1292.09	0.093	0.528	0.379	10.0398	0.149	159.631	7.90664	0.700364	0.310257	794599	67547	107880	6530	2859	5214.3	35005	2470	6489	50	2950470	16.53	22.5465	0.00948196	10.1676	0.00355636	20171479040	0.0308905	0.1653	12.2438	0.798515	15.7693	19.0216	163.164	82370	5.84959	0.19787	10.5517	0.0120381
22	2010	重 庆	13455	17.8968	27596	1709.04	0.086	0.55	0.364	10.2254	0.171	170.6	8.48363	0.714385	0.282799	1002663	90612	143384	7925.6	2884.62	6688.9	37078	2804	7131.2	53	4757058	16.1739	22.7628	0.00969853	10.2089	0.00353907	32481667072	0.0409832	0.161739	12.8537	0.843961	16.2368	19.2617	159.102	82370	5.85851	0.215635	10.7503	0.0104719
22	2011	重 庆	15832.8	25.04	34500	2570.24	0.084	0.554	0.362	10.4487	0.164	249.001	8.72182	0.715386	0.117284	1283560	154242	116172	10011.4	2919	7473.4	40698	3657	6303	60	13426703	17.36	23.0389	0.0101199	10.3333	0.00354	88904916992	0.0888037	0.1736	13.9424	0.746489	17.2318	19.3608	123.445	82370	5.87036	0.256731	10.9012	0.00974228
22	2012	重 庆	18934.8	29.84	38914	3046.36	0.082	0.524	0.394	10.5691	0.136	262.408	8.58573	0.706711	0.168973	1597973	183155	172296	11409.6	2945	8736.2	46122	4674	6591	60	24947048	18.26	23.243	0.0108901	10.459	0.00355145	157168893952	0.137751	0.1826	15.6611	0.765689	17.7927	19.508	132.835	82370	5.87923	0.267	11.0712	0.0097953
22	2013	重 庆	22202.1	38.65	43223	3062.28	0.08	0.505	0.414	10.6741	0.123	308.772	8.62918	0.711488	0.194478	1764911	127825	175320	12656.7	2970	10435.2	52612	5139	6868	63	37640379	18.62	23.4055	0.0115493	10.6116	0.00357295	236746686464	0.187052	0.1862	17.7145	0.82448	18.1939	19.6773	131.505	82370	5.88768	0.241949	11.222	0.0126213
22	2014	重 庆	24501.5	38.16	47850	3304.39	0.074	0.458	0.468	10.7758	0.109	317.858	8.89122	0.706173	0.177304	2018528	86538	168264	14262.6	2991	12285.4	58354	3321	6912	63	43102342	20	23.5933	0.0123661	10.7815	0.00360464	264769060864	0.185639	0.2	19.5099	0.861372	18.2988	19.8335	151.391	82370	5.89473	0.231682	11.3135	0.0115483
22	2015	重 庆	28094.4	45.67	52321	3792	0.073	0.45	0.477	10.8652	0.11	314.623	8.83772	0.711068	0.168314	2470012	179589	189929	15717.3	3017	14353.2	61520	4283	7815	64	36090620	18.69	23.768	0.0133642	10.8082	0.00358242	224786825216	0.143019	0.1869	20.3911	0.91321	18.1264	19.9804	157.083	82370	5.90338	0.241263	11.4416	0.0120438
22	2016	重 庆	31216.5	51.62	58502	4001.81	0.073	0.445	0.481	10.9768	0.107	310.828	8.96766	0.705829	0.118085	3021830	212342	265356	17740.6	3048	16048.1	68055	5059	8520	65	33332699	19.79	23.9596	0.0143407	10.9055	0.00357793	221405790208	0.124802	0.1979	22.3278	0.904597	18.101	20.0818	175.261	82370	5.9136	0.225574	11.5368	0.0128992
22	2017	重 庆	33719	59.31	63442	4336.28	0.066	0.442	0.492	11.0579	0.093	303.428	9.09848	0.693294	0.0927773	3646309	188372	340854	19424.7	3075	17537	79149.3	5032	9588.5	65	38839634	20.6	24.1627	0.016047	11.0749	0.00360158	262237437952	0.135002	0.206	25.7396	0.90282	18.2615	20.1617	212.666	82370	5.92242	0.223235	11.6051	0.0136776
23	2000	四 川	4513.2	6.8941	4783.77	187.643	0.235791	0.424036	0.340173	8.47298	0.0900042	321.8	7.0216	0.699003	0.158151	448848	258906	33151	4010.3	8329	1418.04	60223	21945	11438	42	61524	10.6493	21.173	0.00390971	10.1976	0.00122435	5093879808	0.012702	0.106493	7.23052	0.353599	13.3238	16.6502	83.4058	491718	5.13218	0.0467903	8.5976	0.0367405
23	2001	四 川	5256.78	7.8378	5250	594.098	0.222	0.397	0.381	8.56598	0.092	295.851	7.18398	0.690953	0.140673	574712	339106	50933	4421.8	8143	1617.52	48180	18703	8143	49	66734	11.92	21.3367	0.00417642	9.96806	0.00122413	5523840000	0.0124923	0.1192	5.91674	0.365806	13.4274	16.8044	72.1105	491718	5.10959	0.134357	8.7727	0.0131928
23	2002	四 川	6075.03	8.7835	5766	701.62	0.211	0.407	0.382	8.65973	0.106	294.536	7.26793	0.703643	0.176319	619233	305991	79982	4875.1	8110	1902.72	61312	18312	9527	57	66785	12.24	21.5702	0.00478472	10.4185	0.00128465	5527527424	0.0113383	0.1224	7.56005	0.390294	13.4322	16.9709	113.646	491718	5.10553	0.143919	8.92143	0.0125189
23	2003	四 川	7235.77	9.9736	6418	732.299	0.206845	0.415309	0.377846	8.76686	0.117852	301.65	7.39715	0.712966	0.227895	794211	429617	95396	5456.3	8176	2336.34	57867	16344	10464	62	95709.7	12.17	21.7135	0.00493371	10.3436	0.00126512	7921891840	0.0145188	0.1217	7.07767	0.428191	13.7839	17.1681	102.964	491718	5.11364	0.134212	9.08817	0.0136196
23	2004	四 川	8462.11	10.6558	8113	895.253	0.212669	0.41031	0.377022	9.00122	0.127	295.752	7.43635	0.716153	0.206331	780122	329125	122393	6556	8090	2818.4	60117	16342	11605	68	130315	12.23	21.9129	0.00501226	10.3788	0.00128292	10785781760	0.0164518	0.1223	7.43103	0.429896	14.1031	17.3662	108.774	491718	5.10306	0.136555	9.25531	0.0119026
23	2005	四 川	9905.33	12.0778	9060	1082.18	0.201	0.415	0.384	9.11162	0.126	305.745	6.81983	0.672323	0.272069	965760	384194	145941	7385.11	8212	3585.2	66382	16761	12220	68	149056	16.24	22.1949	0.00589869	10.5295	0.0012822	12336619520	0.0167047	0.1624	8.08354	0.485463	14.2225	17.5919	122.327	491718	5.11803	0.146535	9.39782	0.0111607
23	2006	四 川	11802.1	14.3244	10546	1347.4	0.185	0.437	0.378	9.2635	0.133	310.242	7.21972	0.688093	0.230866	1078405	409265	149144	8637.81	8169	4412.9	68584	17528	12631	74	2899243	16.42	22.3719	0.00602	10.5565	0.00129226	23397470208	0.0270873	0.1642	8.39564	0.510882	14.8678	17.8049	123.855	491718	5.11278	0.155988	9.57827	0.0106312
23	2007	四 川	13980.4	20.7763	12893	1759.13	0.193	0.442	0.365	9.46444	0.142	327.409	7.41308	0.698754	0.278026	1391401	532841	199363	10505.3	8127	5639.8	78849	19902	12698	76	4963224	15.72	22.6091	0.0062749	10.7418	0.00132174	38749380608	0.0368856	0.1572	9.7021	0.536853	15.3774	18.0553	141.258	491718	5.10763	0.167452	9.7528	0.0118106
23	2008	四 川	18661	25.815	15378	2948.83	0.189	0.463	0.348	9.64069	0.095	333.8	7.49294	0.711972	0.263839	1602595	650937	224952	12815.1	8138	7127.8	86736	19443	13488	90	8216976	16.08	22.7066	0.00567069	10.8931	0.00133855	59980636160	0.0468046	0.1608	10.6581	0.556202	15.813	18.2881	161.189	491718	5.10898	0.230105	10.0402	0.00875433
23	2009	四 川	24976.5	28.6392	17339	3590.72	0.158	0.474	0.367	9.76071	0.145	324.065	7.66586	0.705951	0.595429	2144590	909969	274254	14151.3	8185	11371.9	85921	18287	13803	92	9364690	17.28	22.9854	0.00678642	10.8936	0.00133092	64023576576	0.0452422	0.1728	10.4974	0.803594	15.8725	18.7495	166.112	491718	5.11474	0.253738	10.326	0.0079759
23	2010	四 川	30299.7	34.7083	21182	4257.98	0.144	0.505	0.351	9.96091	0.151	343.168	8.12109	0.720841	0.153431	2642695	1239870	363259	17185.5	8044.92	13116.7	83800.3	17905	14568.7	92	12784365	15.1943	23.0647	0.00604909	10.846	0.00134818	87292919808	0.0507945	0.151943	10.4165	0.763242	16.1997	18.9095	149.567	491718	5.09748	0.247766	10.5364	0.00815135
23	2011	四 川	34734.7	45.75	26133	4674.92	0.142	0.525	0.334	10.171	0.15	378.384	8.17504	0.717667	0.0842819	2941009	1281221	447640	21026.7	8050	14222.2	82485	21334	13489	95	23354415	16.77	23.2182	0.0057648	10.7719	0.00133812	154641252352	0.0735452	0.1677	10.2466	0.676388	16.7709	18.9898	125.962	491718	5.09811	0.222333	10.6724	0.00978626
23	2012	四 川	41130.8	59.4	29608	5450.99	0.138	0.517	0.345	10.2958	0.126	394.943	8.42874	0.719556	0.198127	3508589	1538182	387196	23872.8	8076.2	17040	98010	23568	14169	99	30202398	16.42	23.4853	0.00663186	11.0066	0.00136285	190278123520	0.079705	0.1642	12.1357	0.713783	16.9751	19.1673	152.612	491718	5.10136	0.228335	10.8382	0.0108971
23	2013	四 川	47667.3	69.51	32617	6220.91	0.13	0.517	0.352	10.3926	0.1	595.233	8.39477	0.706908	0.192846	3999702	1679334	428783	26260.8	8107	20326.1	109708	26236	15126	103	31351946	18.05	23.6633	0.00720307	11.1323	0.00137318	197194334208	0.0750908	0.1805	13.5325	0.774009	17.007	19.3399	114.822	491718	5.10516	0.23689	10.9819	0.0111736
23	2014	四 川	53282	81.76	35128	6796.61	0.124	0.489	0.387	10.4668	0.085	551.088	8.30229	0.697956	0.147225	4493285	1887479	439285	28536.7	8140	23318.6	119676	30264	16461	107	34344638	20.04	23.799	0.00759205	11.1975	0.00137562	210972246016	0.0739302	0.2004	14.7022	0.817144	17.0704	19.4731	132.376	491718	5.10923	0.238171	11.0891	0.0120295
23	2015	四 川	59184.8	96.69	36775	7497.51	0.122	0.441	0.437	10.5126	0.079	533.734	8.36165	0.711808	0.0946583	5028761	2116421	465250	30053.1	8204	25525.9	116842	31863	17613	109	26737525	18.18	23.9207	0.00814255	11.1179	0.00135518	166532005888	0.0554126	0.1818	14.2421	0.84936	16.8261	19.5558	126.216	491718	5.11706	0.249475	11.1864	0.0128963
23	2016	四 川	65638.4	101.09	40003	8008.89	0.119	0.408	0.472	10.5967	0.078	523.245	8.22198	0.703428	0.128736	5614193	2173686	478284	32934.5	8262	28812	124614	33545	17461	109	31227726	19.47	24.1118	0.00899429	11.2065	0.00135639	207423930368	0.0629807	0.1947	15.0828	0.874827	17.0386	19.6698	140.676	491718	5.1241	0.243176	11.2828	0.0126222
23	2017	四 川	71591.4	106.57	44651	8694.76	0.115	0.387	0.497	10.7066	0.081	519.317	8.45813	0.702415	0.10725	6378500	2211427	558042	36980.2	8302	31902.1	144821	35889	19515.4	109	46386881	19.83	24.3093	0.00975936	11.4011	0.00137329	313194938368	0.0846926	0.1983	17.4441	0.862681	17.4458	19.7669	172.18	491718	5.12893	0.235119	11.3648	0.0122568
24	2000	贵 州	1106.64	2.8873	2661.56	201.57	0.272755	0.390376	0.33687	7.88667	0.0865232	118.1	6.10634	0.639149	0.272657	41774	5329	1051	993.53	3525	396.98	8131	1834	752	23	5690	9.0582	19.6846	0.00356245	8.62065	0.00244558	471103552	0.00474171	0.090582	2.30667	0.399565	11.803	16.2369	46.9517	176161	5.29882	0.202882	8.05179	0.0143241
24	2001	贵 州	1341.11	3.2275	2895	275.197	0.253	0.387	0.36	7.97074	0.0884523	115.6	6.5263	0.649756	0.350219	53486	6727	3211	1084.9	3798.51	536.01	9488	1244	1102	30	6324	10.03	19.892	0.00401401	8.87375	0.00233611	523462784	0.00482499	0.1003	2.49782	0.494064	11.8336	16.4625	61.7822	176161	5.37355	0.253662	8.16923	0.0117279
24	2002	贵 州	1553	3.8536	3153	316.67	0.237	0.401	0.362	8.05611	0.091	112.799	6.71475	0.660988	0.180892	60722	9681	4114	1185.04	3837	632.97	8960	1516	1282	32	12810	10.39	19.9667	0.00395995	8.72616	0.00227421	1060232448	0.00894681	0.1039	2.33516	0.534134	12.5293	16.6187	54.6279	176161	5.38363	0.267223	8.30584	0.0121691
24	2003	贵 州	1898.62	4.2744	3603	332.355	0.220019	0.427185	0.352796	8.18952	0.101	111.083	6.86227	0.665199	0.18192	78853	12348	4815	1356.11	3870	748.12	8623	1474	1377	34	27763.3	11.4	20.2402	0.00454904	8.66077	0.00223793	2297968384	0.0169453	0.114	2.22817	0.551666	13.2943	16.7772	51.9613	176161	5.39219	0.245079	8.49821	0.012861
24	2004	贵 州	2322.27	5.2295	4215	418.418	0.209881	0.448935	0.341183	8.34641	0.114	114	6.95927	0.669481	0.156499	86772	14036	4268	1591.9	3904	865.2	7793	1552	1456	34	38766	11.25	20.3445	0.00430102	8.47324	0.0021704	3208545536	0.0201554	0.1125	1.99616	0.543501	13.6193	16.9139	41.9737	176161	5.40094	0.262842	8.69088	0.0124983
24	2005	贵 州	2777.54	6.4067	5051.96	520.726	0.186	0.418	0.396	8.52753	0.116	120.686	6.40154	0.634601	0.153837	110349	14970	6540	1979.06	3730	998.3	9779	1867	1432	34	26798	12.93	20.6049	0.00448895	8.77648	0.00235294	2217936384	0.011207	0.1293	2.62172	0.504431	13.2957	17.1026	53.6928	176161	5.35535	0.263118	8.9155	0.0123034
24	2006	贵 州	3300.08	7.5847	5787	610.641	0.172	0.43	0.398	8.66337	0.116	119.588	6.58037	0.646541	0.199439	145113	14131	7159	2282	3690	1197.4	10737	1960	1478	36	193077	12.47	20.9369	0.00542607	8.89549	0.0024107	1558169984	0.00682809	0.1247	2.90976	0.524715	12.9534	17.2952	61.0348	176161	5.34457	0.26759	9.09866	0.0124209
24	2007	贵 州	3826.37	9.9809	6915	795.399	0.163	0.419	0.418	8.84145	0.137	124.117	6.82698	0.644809	0.243361	137434	16667	9755	2741.9	3632	1488.8	11365	1812	1818	37	244150	12.87	20.8277	0.00404873	8.95351	0.00246517	1906152320	0.00695194	0.1287	3.12913	0.542981	13.1708	17.5289	62.3202	176161	5.32872	0.29009	9.26247	0.0125483
24	2008	贵 州	4736.93	12.9878	8824	1053.79	0.164	0.423	0.413	9.08523	0.102	114.526	7.02803	0.658149	0.252351	189298	21673	18131	3333.4	3596	1864.5	11458	2103	2319	45	373011	12.37	21.1254	0.00448473	8.8588	0.00246351	2722831104	0.00816833	0.1237	3.18632	0.559339	13.5374	17.7639	61.4358	176161	5.31876	0.316131	9.48591	0.0123248
24	2009	贵 州	5898.26	14.2716	10971	1372.27	0.141	0.377	0.482	9.30301	0.114	110.734	7.06495	0.669331	0.293644	264134	36906	23413	3912.7	3537	2412	13093	2164	2510	47	186470	12.36	21.4353	0.00520906	9.03825	0.00255534	1274839424	0.00325821	0.1236	3.70172	0.616454	12.7951	18.0379	76.029	176161	5.30222	0.350721	9.72172	0.0104
24	2010	贵 州	7363.92	16.6555	13119	1631.48	0.136	0.391	0.473	9.48182	0.128	117.773	7.41183	0.66187	0.287272	299665	28332	28994	4602.2	3478.94	3104.9	15087.4	2034	2869.4	47	174487	12.9418	21.6084	0.00526572	9.22857	0.0026527	1191414656	0.00258879	0.129418	4.33678	0.674656	12.7439	18.3069	86.4717	176161	5.28567	0.3545	9.96021	0.0102088
24	2011	贵 州	8742.79	21.68	16413	2249.4	0.127	0.385	0.488	9.70583	0.15	132.536	7.54746	0.667297	0.364263	363089	28802	39081	5701.8	3468.72	4235.9	15886	2101	3193	48	224008	13.64	21.8058	0.00517742	9.26785	0.00267184	1483268992	0.0026014	0.1364	4.57979	0.742906	12.966	18.6205	79.9182	176161	5.28273	0.394507	10.1348	0.00963813
24	2012	贵 州	10540.1	28.98	19710	2755.68	0.13	0.391	0.479	9.88888	0.136	156.395	7.59804	0.678718	0.349843	417261	42733	40197	6852.2	3484.07	5717.8	18732	2470	3298	49	190088	13.49	21.9302	0.00487918	9.46993	0.00271807	1197573376	0.00174772	0.1349	5.37647	0.834447	12.7476	18.9161	82.8927	176161	5.28714	0.40216	10.3173	0.0105165
24	2013	贵 州	13265	34.27	23151	3082.66	0.129	0.405	0.466	10.0498	0.125	174.541	7.9972	0.686317	0.289587	471850	62053	48848	8006.8	3502	7373.6	23888	2842	3848	52	219630	13.52	22.0068	0.00450803	9.75255	0.00278485	1381406848	0.00172529	0.1352	6.82125	0.920917	12.8853	19.1653	98.533	176161	5.29227	0.385005	10.5421	0.011117
24	2014	贵 州	15263.3	44.34	26437	3542.8	0.138	0.416	0.446	10.1825	0.108	176.185	8.04018	0.686781	0.22407	554795	67526	61025	9266.4	3508	9025.8	23969	2956	4373	55	187767	13.43	22.1731	0.00459989	9.71956	0.00277069	1153415168	0.00124473	0.1343	6.83267	0.974035	12.7032	19.3657	94.4463	176161	5.29399	0.382328	10.6807	0.0125155
24	2015	贵 州	19438.6	58.68	29847	3939.5	0.156	0.395	0.449	10.3038	0.107	172.946	7.71141	0.680803	0.21269	623196	78854	65231	10502.6	3530	10945.5	23537	2987	4317	59	266557	13.92	22.29	0.00456183	9.6948	0.0027464	1660223616	0.00158077	0.1392	6.66771	1.04217	13.0612	19.5523	93.8615	176161	5.30024	0.375098	10.9163	0.0148953
24	2016	贵 州	23770.9	69.3	33246	4262.36	0.157	0.397	0.447	10.4117	0.105	172.074	7.70197	0.68103	0.206341	734006	67133	80296	11776.7	3555	13204	24124	2984	4220	64	304054	14.13	22.4924	0.00498083	9.73625	0.00273875	2019617920	0.00171493	0.1413	6.78594	1.1212	13.2501	19.7328	98.3298	176161	5.30729	0.361932	11.1104	0.0162586
24	2017	贵 州	26088.9	87.72	37956	4612.52	0.15	0.401	0.449	10.5442	0.102	172.494	8.06286	0.687627	0.174182	958815	97007	126834	13540.8	3580	15503.9	28289.7	3601	4467.2	70	2580482	14.47	22.7179	0.00542785	9.9145	0.00276941	17422899200	0.012867	0.1447	7.90215	1.14498	15.3979	19.8864	117.23	176161	5.3143	0.340639	11.1965	0.0190178
25	2000	云 南	2465.68	6.6481	4636.65	414.107	0.223141	0.431305	0.345554	8.44175	0.0711778	159	6.29063	0.679804	0.0301068	67995	31281	5426	1955.09	4288	683.96	11114	3388	3245	24	19658	8.82526	19.5613	0.00160034	8.4076	0.00196073	1627584128	0.00832486	0.0882526	2.59188	0.349836	12.8468	16.585	28.1824	394029	4.68974	0.21181	8.65699	0.016054
25	2001	云 南	2779.71	7.4961	4866	496.43	0.217	0.425	0.358	8.49003	0.065	149.208	6.18521	0.673443	0.0796684	76982	30327	5553	2074.71	4287.4	738.45	11703	3350	3801	28	21190	9.84	19.8342	0.0019811	8.42332	0.00196467	1753981056	0.0084541	0.0984	2.72963	0.355929	12.9217	16.6618	30.5078	394029	4.6896	0.239277	8.77701	0.0151
25	2002	云 南	3121.28	8.4805	5179	526.891	0.211	0.426	0.363	8.55237	0.082	138.722	6.10923	0.685274	0.103135	97928	42142	11396	2232.32	4333	814.61	13938	3657	3949	31	25382	10.27	19.9111	0.00198851	8.75337	0.00202016	2100766592	0.00941069	0.1027	3.21671	0.364916	13.0916	16.7494	45.6451	394029	4.70018	0.236028	8.88232	0.0160954
25	2003	云 南	3747.46	8.8286	5662	587.347	0.203968	0.433738	0.362294	8.64153	0.086	133.509	6.03133	0.683397	0.227729	110074	40705	13613	2465.29	4376	1000.12	12943	3477	3955	34	26776.4	10.29	20.1391	0.00226164	8.6145	0.00196858	2216282624	0.00898995	0.1029	2.95772	0.40568	13.1352	16.9447	41.2781	394029	4.71005	0.238247	9.05528	0.0150313
25	2004	云 南	4404.36	8.3485	6733	663.635	0.204201	0.444061	0.351737	8.81478	0.113	127.275	6.79649	0.697987	0.291345	125061	53028	13618	2959.48	4415	1291.5	14695	3877	4732	43	31640	11.07	20.1857	0.00197383	8.71375	0.00197367	2618747904	0.00884868	0.1107	3.32843	0.436394	13.2932	17.1915	47.8177	394029	4.71892	0.224241	9.20793	0.0125799
25	2005	云 南	5140.5	10.1941	7835	766.312	0.193	0.412	0.395	8.96636	0.09	127.087	6.36095	0.683591	0.376384	213233	95993	18668	3472.89	4450	1777.6	14798	3596	4929	44	39961	11.01	20.7089	0.00283833	8.74401	0.00196495	3307372288	0.0095234	0.1101	3.32539	0.51185	13.5188	17.503	49.36	394029	4.72682	0.220655	9.35459	0.0133028
25	2006	云 南	6131.25	11.1127	8970	893.582	0.187	0.428	0.385	9.10164	0.119	134.735	6.64706	0.697792	0.242462	209187	103489	20767	4006.72	4483	2208.6	16027	3761	5292	50	485718	10.78	20.5599	0.00211971	8.84994	0.00197411	3919841280	0.00978317	0.1078	3.57506	0.551224	13.6813	17.7127	51.7609	394029	4.73421	0.223021	9.52345	0.0124361
25	2007	云 南	7170.87	13.0596	10540	1135.22	0.177	0.433	0.391	9.26293	0.125	170.267	6.76493	0.700235	0.249208	258776	132016	22218	4741.31	4514	2759	17819	4150	6568	51	557640	10.64	20.7677	0.00220492	8.86799	0.00196455	4353662976	0.00918241	0.1064	3.9475	0.581907	13.7793	17.9284	41.7051	394029	4.7411	0.239431	9.67318	0.0115041
25	2008	云 南	8418.94	17.6695	12587	1470.24	0.179	0.43	0.391	9.44042	0.11	174.523	6.88431	0.699905	0.245343	309909	131095	38695	5700	4543	3435.9	19754	4270	5644	59	636252	11.25	21.0606	0.00245823	9.19421	0.00202382	4644385280	0.00814804	0.1125	4.34823	0.602789	13.8376	18.1414	56.3822	394029	4.7475	0.257937	9.82724	0.0120181
25	2009	云 南	11119.6	18.9937	13539	1952.34	0.173	0.419	0.408	9.51333	0.121	167.265	6.88998	0.699011	0.317384	372304	128819	48661	6169.8	4571	4526.4	21110	4624	5483	61	435930	12.3	21.3902	0.0031577	9.30592	0.00203586	2980322560	0.0048305	0.123	4.61825	0.733638	13.3878	18.4109	65.782	394029	4.75365	0.316435	10.0993	0.00972869
25	2010	云 南	13411.5	21.4291	15752	2285.72	0.153	0.446	0.4	9.66472	0.123	180.675	7.53824	0.716337	0.221434	441672	141650	54625	7224.2	4601.6	5528.7	22551.5	4785	5073.8	61	644993	10.6462	21.621	0.00339687	9.44878	0.00205337	4404076544	0.00609628	0.106462	4.9008	0.765303	13.7716	18.6042	70.2514	394029	4.76032	0.316398	10.28	0.00937519
25	2011	云 南	15416.7	28.3	19265	2929.6	0.159	0.425	0.416	9.86604	0.137	213.339	7.65115	0.727429	0.119793	560797	149042	53668	8893.1	4630.8	6191	25092	5425	4763	64	749043	10.56	21.9989	0.00402657	9.60938	0.0020751	4959788032	0.00557712	0.1056	5.4185	0.696158	13.8841	18.711	69.8606	394029	4.76665	0.329424	10.4131	0.00966002
25	2012	云 南	18008	32.67	22195	3572.66	0.16	0.429	0.411	10.0076	0.13	251.538	6.76649	0.726887	0.264917	687548	179265	66401	10309.5	4659	7831.1	27817	5814	5269	66	623749	10.67	22.2091	0.00428616	9.7252	0.0020874	3929681152	0.00381171	0.1067	5.97059	0.7596	13.6453	18.94	66.5268	394029	4.77272	0.346541	10.5624	0.00914445
25	2013	云 南	20767.8	42.59	25322	4096.51	0.162	0.42	0.418	10.1394	0.121	281.383	7.80338	0.719623	0.272912	798371	190516	69332	11720.9	4687	9968.3	28483	6186	5586	67	843729	11.13	22.4069	0.00459455	9.72382	0.00207464	5306802176	0.00452764	0.1113	6.07702	0.850472	13.9397	19.1753	59.3887	394029	4.77871	0.349505	10.6989	0.0103967
25	2014	云 南	22456.3	43.15	27264	4437.98	0.155	0.412	0.433	10.2133	0.081	269.505	7.75257	0.723228	0.153507	859297	173852	86506	12814.6	4714	11498.5	30523	6253	5904	67	647924	12.06	22.5133	0.00467388	9.81826	0.00208279	3980067584	0.00310589	0.1206	6.47497	0.897297	13.6463	19.3124	68.1472	394029	4.78445	0.346322	10.7714	0.00972289
25	2015	云 南	25035.1	48.56	28806	4712.83	0.151	0.398	0.451	10.2683	0.087	261.999	7.96803	0.724776	0.174118	1093570	225672	105504	13619.2	4742	13500.6	39535	7210	7094	69	503666	11.6	22.7546	0.00559794	10.1358	0.00213746	3137033216	0.00230339	0.116	8.3372	0.991292	13.4023	19.467	96.3019	394029	4.79037	0.346043	10.8742	0.0103038
25	2016	云 南	27726.1	46.86	31093	5018.86	0.148	0.385	0.467	10.3447	0.087	265.428	7.92166	0.720934	0.193977	1327616	264848	117710	14788.4	4771	16119.4	41116	7270	6956	72	487441	11.62	22.9693	0.00639054	10.1995	0.00213781	3237729280	0.00218937	0.1162	8.6179	1.09	13.4278	19.6381	101.308	394029	4.79647	0.339378	10.9702	0.00933678
25	2017	云 南	29963.8	53.42	34221	5712.97	0.143	0.379	0.478	10.4406	0.095	265.472	8.08924	0.726661	0.174734	1577604	299365	111637	16376.3	4801	18936	46575.7	7611	7210.1	77	439028	11.56	23.1799	0.00712372	10.3658	0.00215909	2964229376	0.00181007	0.1156	9.70125	1.15631	13.3333	19.7929	119.615	394029	4.80274	0.348856	11.0415	0.00935065
26	2000	西 藏	144.976	0.4129	4558.7	59.9693	0.309201	0.231679	0.459119	8.42479	0.0940969	6	3.39811	0.641221	0.195855	2412	437	512	117.46	262	64.05	254	109	108	4	634	6.99844	16.4986	0.00124553	3.61092	0.0137821	52492032	0.00446893	0.0699845	0.969466	0.545292	12.2078	17.012	6.16667	1194047	0.785826	0.510551	8.61856	0.00688519
26	2001	西 藏	212.9	0.4879	5307	104.569	0.27	0.232	0.498	8.57678	0.128	5.6378	4.09545	0.66506	0.299922	2006	533	9	138.73	263.55	83.26	220	132	51	3	236	9.27	16.4993	0.00105529	3.61092	0.0137011	19534664	0.00140811	0.0927	0.834756	0.600159	11.2135	17.2684	6.56284	1194047	0.791725	0.753759	8.99692	0.00466582
26	2002	西 藏	282.965	0.9083	6093	137.843	0.246	0.204	0.55	8.7149	0.129	5.1455	4.31941	0.68302	0.280086	4926	3415	47	161.42	268.24	106.58	559	333	189	3	290	9.36	16.4993	0.000906951	3.61092	0.0134615	24002140	0.00148694	0.0936	2.08395	0.660265	11.4018	17.4977	7.19075	1194047	0.809364	0.853942	9.26378	0.00658937
26	2003	西 藏	320.871	0.6148	6871	145.905	0.220163	0.260108	0.519729	8.83506	0.121	5.2055	3.86727	0.669826	0.256896	3104	1411	229	184.5	272.16	133.96	617	234	346	4	379	9.05	16.4993	0.000793496	3.61092	0.0132676	31369830	0.00170026	0.0905	2.26705	0.72607	11.655	17.7118	7.10787	1194047	0.823872	0.790815	9.37499	0.00421369
26	2004	西 藏	361.722	0.6937	7779	133.833	0.205	0.272	0.523	8.95918	0.121	5.2548	4.39235	0.687784	0.212302	3633	2138	21	211.54	276.35	162.4	426	370	15	4	436	9.35	16.5061	0.000696795	3.71357	0.0134379	36086412	0.00170589	0.0935	1.54152	0.767704	11.7798	17.8891	7.80239	1194047	0.83915	0.632663	9.47955	0.00518331
26	2005	西 藏	455.114	0.7237	9114	185.45	0.191	0.253	0.556	9.11757	0.121	5.1666	3.73397	0.665385	0.116995	3497	1670	377	251.21	280.31	181.4	599	384	181	4	339	9.26	16.4897	0.000577206	3.52636	0.0125802	28057336	0.00111689	0.0926	2.13692	0.722105	11.5139	17.9855	6.58073	1194047	0.853378	0.738228	9.69499	0.0039024
26	2006	西 藏	544.549	0.9004	10430	200.197	0.175	0.275	0.55	9.25244	0.133	5.3961	4.15523	0.691142	0.27398	4832	1852	1531	291.01	285.08	231.1	1013	250	729	6	2459	9.25	16.489	0.000497921	3.52636	0.0123697	19844622	0.000681922	0.0925	3.55339	0.794131	11.1507	18.2108	6.30085	1194047	0.870251	0.687938	9.85753	0.00449757
26	2007	西 藏	642.437	1.926	12109	275.368	0.16	0.288	0.552	9.4017	0.14	5.5437	4.61162	0.716274	0.169624	6964	4174	985	342.19	288.83	270.3	675	397	223	6	1382	9.26	16.7087	0.000527485	4.00733	0.0138744	10789689	0.000315313	0.0926	2.33701	0.789912	10.5283	18.3544	9.92117	1194047	0.88332	0.804723	10.0098	0.00699427
26	2008	西 藏	827.851	2.9033	13861	380.659	0.153	0.292	0.555	9.53683	0.101	5.4824	4.70294	0.713898	0.146504	12285	5116	557	395.98	292.33	309.9	635	378	161	6	6014	9.34	18.007	0.00166978	4.56435	0.0156137	43899796	0.00110864	0.0934	2.1722	0.782615	11.9195	18.479	17.5106	1194047	0.895365	0.961308	10.2513	0.00762704
26	2009	西 藏	1027.24	2.6913	15295	470.132	0.145	0.31	0.546	9.63528	0.124	4.7509	4.53937	0.732394	0.220716	14385	5442	1637	441.4	295.84	378.3	1332	403	397	6	990	9.56	18.1068	0.00165519	6.27664	0.0212163	6768333	0.000153338	0.0956	4.50243	0.857046	10.0379	18.6665	111.979	1194047	0.9073	1.06509	10.4552	0.00572456
26	2010	西 藏	1295.54	2.7112	17319	551.036	0.135	0.323	0.542	9.75956	0.123	5.2849	5.24707	0.706667	0.223103	14599	4654	2592	507.5	300.22	462.7	1258.8	444	443.3	6	5489	7.22085	18.1132	0.00144887	5.91755	0.0197107	37479440	0.000738511	0.0722085	4.19292	0.911724	11.7348	18.8532	70.2946	1194047	0.921997	1.08579	10.6725	0.00492019
26	2011	西 藏	1661.24	3.38	20077	758.11	0.123	0.345	0.532	9.90733	0.127	4.7926	5.48599	0.720957	0.115842	11530	4863	3533	605.8	303.3	516.3	1081	367	521	6	398	6.71	17.2604	0.000517332	5.26269	0.0173514	2635357	4.35021e-05	0.0671	3.56413	0.852261	9.06981	18.9526	40.2704	1194047	0.932204	1.25142	10.9109	0.00445846
26	2012	西 藏	2050.58	5.09	22936	905.34	0.115	0.346	0.539	10.0405	0.118	4.6929	5.04996	0.724581	0.298664	17839	7992	2577	701	307.62	670.5	1199	407	506	6	408	7.5	18.1019	0.00103709	5.65599	0.0183863	2.57044e+06	3.66682e-05	0.075	3.89767	0.956491	9.03072	19.1998	60.9431	1194047	0.946347	1.2915	11.1074	0.0056222
26	2013	西 藏	2499.08	4.17	26326	1014.31	0.107	0.363	0.53	10.1783	0.121	8.709	4.35543	0.715728	0.306488	23033	13284	3365	807.7	312	876	1203	380	512	6	143	7.23	17.9719	0.000790392	5.73979	0.0183968	899427	1.11357e-05	0.0723	3.85577	1.08456	7.96651	19.453	35.7102	1194047	0.960485	1.2558	11.291	0.00411117
26	2014	西 藏	3082.38	4.42	29252	1185.51	0.1	0.366	0.535	10.2837	0.108	9.0936	4.20892	0.699351	0.220548	23519	14581	3693	920.8	318	1069.2	1262	395	541	6	158	7.86	17.7754	0.000569613	5.7869	0.0181978	970562	1.05404e-05	0.0786	3.96855	1.16116	8.02358	19.6333	35.8494	1194047	0.979533	1.28748	11.4817	0.00372835
26	2015	西 藏	3663.85	5.41	31999	1381.46	0.096	0.367	0.538	10.3735	0.11	9.2295	5.28925	0.707272	0.211841	31242	13956	11283	1026.4	324	1295.7	1130	534	318	6		8.07	17.9104	0.00058486	5.62762	0.0173692			0.0807	3.48765	1.26237		19.8067	30.1208	1194047	0.998225	1.34593	11.6359	0.00391615
26	2016	西 藏	4371.55	4.81	35184	1587.98	0.101	0.373	0.527	10.4683	0.101	8.1213	5.05533	0.709932	0.231767	22184	12759	3545	1151.4	331	1596	1126	480	253	7	92	7.01	17.8897	0.000510683	5.97381	0.0180478	611092	5.30738e-06	0.0701	3.40181	1.38614	7.52088	19.9938	48.3913	1194047	1.0196	1.37917	11.7911	0.00302901
26	2017	西 藏	4952.51	8.49	39267	1681.94	0.094	0.392	0.515	10.5781	0.1	9.3413	5.56459	0.702538	0.237845	28648	14718	8136	1310.9	337	1975.6	1249.2	522	313.2	7	551	8.22	17.8749	0.000441986	6.02587	0.0178809	3.72024e+06	2.83793e-05	0.0822	3.70683	1.50706	9.30922	20.1892	44.3193	1194047	1.03756	1.28304	11.8979	0.00504774
27	2000	陕 西	2663	4.0828	4549.22	271.76	0.168051	0.440659	0.391289	8.42271	0.0902762	207.4	7.65536	0.690707	0.112081	494570	251636	44300	1660.9	3605	653.67	64127	27804	7563	39	35433	8.58707	21.4096	0.0119594	10.2667	0.00284792	2933675264	0.0176632	0.0858707	17.7883	0.393564	13.6094	16.7132	138.669	205629	5.16659	0.163622	8.90747	0.0150236
27	2001	陕 西	3204.89	3.9665	5024	350.051	0.156	0.443	0.402	8.52198	0.091	202.28	7.56331	0.687802	0.183212	516917	285479	57536	1844.3	3653.14	773.43	57275	25615	7470	47	36600	9.79	21.2766	0.00942916	10.0937	0.00276302	3029528320	0.0164264	0.0979	15.6783	0.419362	13.6283	16.8682	119.587	205629	5.17985	0.189801	9.07943	0.0113312
27	2002	陕 西	3798.27	4.3682	5523	404.911	0.149	0.455	0.396	8.61668	0.097	200.503	7.41065	0.696394	0.183494	607149	321355	73046	2101.6	3662.24	915.35	60533	21638	7424	52	40409	11.51	21.4782	0.0101231	10.3568	0.002828	3344491264	0.015914	0.1151	16.529	0.435549	13.7248	17.0342	156.96	205629	5.18234	0.192668	9.24681	0.010788
27	2003	陕 西	4593.1	4.6674	6480	418.201	0.133425	0.472596	0.393979	8.77648	0.109	199.879	8.07963	0.713526	0.311717	679914	331818	86650	2398.6	3671.74	1200.68	54239	19754	7410	57	52999	10.86	21.6843	0.0108999	10.2064	0.00277971	4386727424	0.0182887	0.1086	14.772	0.500575	13.9934	17.3029	135.457	205629	5.18493	0.174352	9.43423	0.0111607
27	2004	陕 西	5380.27	5.2782	7757	516.305	0.136979	0.491353	0.371669	8.95635	0.129	200.545	8.22628	0.725418	0.256705	834788	421211	108075	2883.5	3681.23	1508.9	49020	19929	8115	62	65751	10.55	21.8401	0.0105948	9.95113	0.00270321	5442013184	0.0188729	0.1055	13.3162	0.523288	14.2064	17.5288	104.595	205629	5.18751	0.179055	9.58983	0.010223
27	2005	陕 西	6446.48	6.7836	9899	638.963	0.119	0.503	0.378	9.20019	0.126	202.63	8.03151	0.71816	0.247399	924462	531077	121475	3675.65	3690.19	1882.2	53656	20023	8258	72	82341	12.01	21.7236	0.0073976	10.1415	0.00274824	6814952960	0.0185408	0.1201	14.5402	0.512073	14.429	17.7474	125.228	205629	5.18994	0.173837	9.7682	0.0106166
27	2006	陕 西	7452.53	9.3354	12138	824.181	0.108	0.539	0.353	9.4041	0.128	203.536	8.26157	0.725892	0.317979	1013558	545343	127304	4523.74	3699.25	2480.7	59458	23689	8088	76	937949	12.3	21.9497	0.00753604	10.2285	0.00276502	7569436160	0.0167327	0.123	16.073	0.548374	14.5315	18.0211	136.001	205629	5.1924	0.18219	9.91076	0.0113269
27	2007	陕 西	8501.39	13.2972	14607	1053.97	0.108	0.542	0.349	9.58926	0.146	208.928	8.36176	0.730041	0.376628	1217106	669819	134838	5465.79	3708.37	3415	65072	25265	8719	76	1611321	13.2	22.1402	0.00754601	10.3446	0.00278952	12580066304	0.023016	0.132	17.5473	0.624795	15.037	18.3383	148.798	205629	5.19486	0.19283	10.04	0.0126163
27	2008	陕 西	10790.9	17.1448	18246	1428.52	0.11	0.561	0.329	9.8117	0.156	209.72	8.46895	0.739639	0.351215	1432726	793350	170814	7362.71	3717.6	4614.4	64752	25218	8735	88	2081128	12.97	22.2678	0.00636399	10.3352	0.00278009	15191401472	0.0206329	0.1297	17.4177	0.626726	15.2232	18.6368	146.858	205629	5.19734	0.194021	10.276	0.0120018
27	2009	陕 西	13860.4	20.8371	21947	1841.64	0.097	0.519	0.385	9.99639	0.136	202.014	8.53906	0.742717	0.353784	1895063	998988	208520	8169.8	3726.67	6246.9	68040	24748	9886	89	2526260	13.32	22.6512	0.00841581	10.4165	0.00279512	17271281664	0.0211404	0.1332	18.2576	0.764633	15.349	18.9373	165.365	205629	5.19978	0.22542	10.5239	0.0113144
27	2010	陕 西	16456	25.2498	27133	2218.83	0.098	0.538	0.364	10.2085	0.146	212.929	9.06597	0.767479	0.274824	2175042	1076813	247856	10123.5	3735.23	7963.7	73217.8	25378	9855.3	90	5061259	11.1113	22.8638	0.00839999	10.5449	0.0028231	34558783488	0.0341372	0.111113	19.602	0.786655	16.0404	19.1778	178.391	205629	5.20208	0.219176	10.6932	0.0113798
27	2011	陕 西	19227.1	29.01	33464	2930.81	0.098	0.554	0.348	10.4182	0.139	242.041	8.90114	0.764855	0.184261	2493548	1134048	291002	12512.3	3742.6	9431.1	73501	25499	9763	98	5629543	11.1	23.0921	0.00853958	10.5516	0.00281933	37276020736	0.0297915	0.111	19.639	0.753746	16.1141	19.3449	157.985	205629	5.20405	0.234234	10.8469	0.00989829
27	2012	陕 西	22657.7	34.94	38564	3323.8	0.095	0.559	0.347	10.5601	0.129	255.146	9.08185	0.766629	0.277104	2872035	1277929	297735	14453.7	3753.09	12044.5	82428	27695	10485	91	6149107	12.1	23.2854	0.00896913	10.6976	0.00285034	38739988480	0.0268028	0.121	21.9627	0.833316	16.1498	19.5867	173.422	205629	5.20685	0.229962	11.0083	0.0105121
27	2013	陕 西	25577.2	38.02	43117	3665.07	0.095	0.555	0.349	10.6717	0.11	345.525	9.22304	0.750861	0.235759	3427454	1548747	346609	16045.2	3764	14884.1	93494	30128	11299	92	10999696	13.09	23.4525	0.00954864	10.8603	0.0028853	69184790528	0.0431187	0.1309	24.839	0.927636	16.7268	19.7955	150.69	205629	5.20975	0.228422	11.1266	0.0103736
27	2014	陕 西	28111.3	44.86	46929	3962.5	0.088	0.541	0.37	10.7564	0.097	352.652	9.08436	0.744816	0.155051	3667730	1545659	381434	17689.9	3775	17191.9	97138	29328	10867	92	18030121	14.25	23.5801	0.00983972	10.9498	0.00290061	110755430400	0.0626094	0.1425	25.7319	0.971848	17.1944	19.9367	161.471	205629	5.21267	0.223998	11.2181	0.0113211
27	2015	陕 西	32415.2	57.28	47626	4376.06	0.089	0.504	0.407	10.7711	0.079	349.638	9.48112	0.74602	0.0808695	3931727	1636352	397362	18021.9	3793	18582.2	92618	29500	10611	92	20922154	13.87	23.6667	0.0105317	10.8687	0.00286546	130311544832	0.0723073	0.1387	24.4181	1.03109	17.3523	20.0097	150.175	205629	5.21742	0.242819	11.3558	0.0130894
27	2016	陕 西	35255.5	62.01	51015	4389.37	0.087	0.489	0.423	10.8399	0.076	347.675	9.16688	0.744237	0.120712	4195554	1676946	350274	19399.6	3813	20825.3	94755	28976	11240	93	21594501	14.43	23.7998	0.0111772	10.9067	0.00286039	143437152256	0.0739382	0.1443	24.8505	1.07349	17.443	20.1184	156.868	205629	5.22268	0.226261	11.4345	0.0141273
27	2017	陕 西	37784	79.34	57266	4833.19	0.08	0.497	0.424	10.9555	0.08	348.394	9.2062	0.732725	0.143772	4609363	1832783	376034	21898.8	3835	23819.4	98188.2	30190	12066	93	27799589	15.14	23.9015	0.010962	10.9319	0.00285056	187697266688	0.0857112	0.1514	25.6032	1.0877	17.7062	20.247	160.543	205629	5.22844	0.220706	11.4981	0.0164157
28	2000	甘 肃	1402.93	2.6317	3838.25	188.232	0.196632	0.447323	0.356045	8.25277	0.0870818	126	6.49099	0.679938	0.112205	72565	28767	3476	986.3	2562	395.4	18429	3475	2340	18	5657	7.35294	19.815	0.00408821	9.44256	0.00368562	468371328	0.00474877	0.0735294	7.19321	0.400892	12.1162	16.552	100.111	454858	4.03114	0.190847	8.60812	0.0139811
28	2001	甘 肃	1615.75	2.6282	4163	235.464	0.193	0.449	0.358	8.33399	0.0936178	117.293	6.70226	0.684051	0.164315	83833	31147	6938	1081.5	2523.35	460.37	17291	3062	1885	25	8910	8.21	19.9412	0.00423005	9.42093	0.0037335	737516352	0.00681938	0.0821	6.8524	0.425677	12.5855	16.7194	105.24	454858	4.01594	0.21772	8.76455	0.0111618
28	2002	甘 肃	1806.32	3.0705	4493	274.011	0.184	0.457	0.359	8.41028	0.0941958	116.369	6.76522	0.695451	0.143015	109594	50218	11459	1165.9	2530.76	526.21	14693	3075	2182	25	13510	9.06	19.9876	0.00410987	9.15229	0.00361642	1118168704	0.00959061	0.0906	5.80577	0.451334	12.9987	16.8501	81.0867	454858	4.01887	0.235021	8.87311	0.0112058
28	2003	甘 肃	2129.61	2.9498	5021.63	300.007	0.181366	0.465752	0.352882	8.52151	0.101001	113.59	7.01542	0.703488	0.177895	127702	50279	13027	1304.6	2537.19	619.82	16888	2947	2531	31	14161.7	9.49	20.2831	0.00493607	9.34225	0.00368212	1172163968	0.00898485	0.0949	6.65618	0.475103	13.0433	17.0113	100.449	454858	4.02141	0.229961	9.03522	0.00983244
28	2004	甘 肃	2482.39	3.8162	5970	356.937	0.180508	0.486346	0.333145	8.6945	0.115	112.34	7.20753	0.713054	0.184053	143946	60105	19077	1558.9	2541.48	733.9	14420	3467	2491	31	16665	9.27	20.2888	0.00415447	9.04334	0.0035583	1379312000	0.00884798	0.0927	5.67386	0.470781	13.2043	17.1786	75.3248	454858	4.0231	0.228967	9.18681	0.0106915
28	2005	甘 肃	2895.86	4.3052	7476.53	429.348	0.159	0.434	0.407	8.91952	0.118	108.378	6.8387	0.693713	0.185993	196136	62467	26614	1933.98	2545.1	870.4	16795	3594	2352	33	23118	10.41	20.7914	0.00553548	9.29183	0.00365087	1913361280	0.00989339	0.1041	6.59895	0.450056	13.5302	17.3477	100.103	454858	4.02453	0.222002	9.33945	0.0100273
28	2006	甘 肃	3316.96	5.4817	8757	528.595	0.147	0.458	0.395	9.07761	0.115	108.852	6.76087	0.708283	0.174862	239530	61078	19234	2276.7	2546.79	1022.6	16696	4020	2222	33	237197	10.44	21.1884	0.00699337	9.25474	0.00363388	1914227200	0.0084079	0.1044	6.5557	0.449159	13.53	17.5082	96.0387	454858	4.02519	0.232176	9.47456	0.0103703
28	2007	甘 肃	3747.11	7.3129	10346	675.337	0.143	0.473	0.384	9.24436	0.123	106.39	7.04525	0.714714	0.275376	257220	69618	28998	2702.4	2548.19	1304.2	18769	4670	2229	34	267069	10.94	21.1845	0.00586901	9.38177	0.00368174	2085087744	0.00771569	0.1094	7.36562	0.482608	13.6149	17.7509	111.571	454858	4.02574	0.249903	9.59594	0.0108285
28	2008	甘 肃	4728.82	9.4743	12110	968.434	0.146	0.463	0.391	9.40179	0.101	101.099	7.1439	0.711993	0.313296	318014	93215	37308	3176.11	2550.88	1712.8	20118	5203	2280	39	199939	11.47	21.3518	0.00590316	9.44423	0.00370234	1459474688	0.00459516	0.1147	7.88669	0.539276	13.2571	18.0224	124.976	454858	4.02679	0.304912	9.82758	0.00978312
28	2009	甘 肃	5881.82	10.1833	13269	1246.28	0.147	0.451	0.402	9.49319	0.103	97.8959	7.26718	0.72775	0.379612	372612	120788	44537	3387.6	2554.91	2363	21158	5313	2383	39	106930	11.46	21.4522	0.00611899	9.50763	0.00372132	731048320	0.00215801	0.1146	8.28131	0.697544	12.5642	18.3426	137.513	454858	4.02837	0.367895	10.0442	0.00817095
28	2010	甘 肃	7115.37	10.8879	16113	1468.58	0.145	0.482	0.373	9.68738	0.118	100.992	7.96518	0.736122	0.336564	419385	120428	62648	4120.8	2559.98	3158.3	21661	6340	2684.5	40	144256	11.1857	21.5832	0.00573454	9.44434	0.00368923	984994368	0.0023903	0.111857	8.46139	0.766429	12.8604	18.6307	125.123	454858	4.03035	0.356382	10.2326	0.00741389
28	2011	甘 肃	8394.04	13.22	19595	1791.24	0.135	0.474	0.391	9.88303	0.125	101.645	8.11004	0.742195	0.255676	485261	135373	68606	5020.4	2564.19	3965.8	21332	5635	3093	44	138696	12	21.7575	0.00560278	9.44177	0.00368216	918375552	0.00182929	0.12	8.3192	0.789937	12.7887	18.8567	124	454858	4.032	0.356792	10.3962	0.00738036
28	2012	甘 肃	10033.4	16.19	21978	2059.56	0.138	0.46	0.402	9.9978	0.126	107.332	8.23453	0.742084	0.297342	604762	175303	70626	5650.2	2577.55	5145	24290	6120	3300	42	117957	12.45	22.001	0.0063508	9.6071	0.00372722	743140864	0.00131525	0.1245	9.42368	0.910587	12.5718	19.1119	138.542	454858	4.03719	0.364511	10.5694	0.0078609
28	2013	甘 肃	12029.7	19.76	24539	2309.62	0.14	0.45	0.41	10.108	0.108	151.388	8.30135	0.742011	0.268785	669194	188770	58842	6268	2582	6527.9	25047	6543	3214	42	72747	11.98	22.1621	0.00672594	9.63495	0.00373159	457556800	0.000729989	0.1198	9.70062	1.04146	12.0851	19.3482	100.999	454858	4.03892	0.368478	10.7492	0.00855552
28	2014	甘 肃	13921.4	21.16	26433	2541.49	0.132	0.428	0.44	10.1824	0.089	155.265	8.26959	0.74696	0.207754	768739	208974	73059	6836.8	2591	7884.1	27122	6414	3357	43	40889	11.96	22.3058	0.00711892	9.7614	0.00376743	251172944	0.000367384	0.1196	10.4678	1.15319	11.4819	19.5335	111.751	454858	4.0424	0.371737	10.8917	0.00832582
28	2015	甘 肃	16141.2	29.85	26165	2958.31	0.141	0.367	0.492	10.1722	0.081	150.035	8.34658	0.735375	0.110361	827203	248233	69583	6790.3	2600	8754.2	25859	6691	3810	45	37458	12.73	22.3513	0.00750169	9.63939	0.00370746	233303408	0.000343583	0.1273	9.94577	1.28922	11.4046	19.6347	102.363	454858	4.04587	0.435667	11.0362	0.0100902
28	2016	甘 肃	17411.7	26.23	27643	3150.03	0.137	0.349	0.514	10.2271	0.076	148.763	8.3686	0.730829	0.103927	869850	254815	77230	7200.4	2610	9664	25759	6570	3909	49	25655	13.62	22.4056	0.0074691	9.6343	0.0036913	170408208	0.000236665	0.1362	9.86935	1.34215	11.0866	19.7297	102.714	454858	4.04971	0.43748	11.1081	0.0083269
28	2017	甘 肃	17660.8	25.83	28497	3304.44	0.115	0.343	0.541	10.2576	0.036	145.402	8.56235	0.721271	-0.396958	884070	276822	90286	7459.9	2626	5827.8	23737.8	6488	4040.8	49	31366	14.32	22.3661	0.00692988	9.48865	0.00361335	211776960	0.000283887	0.1432	9.03953	0.781217	11.2978	19.2179	90.8445	454858	4.05582	0.44296	11.1162	0.00781676
29	2000	青 海	308.39	0.7434	5087.14	68.2614	0.146174	0.43249	0.421336	8.53447	0.0895658	26.2	6.05691	0.69112	0.290141	12937	2099	525	253.1	518	151.14	2173	332	375	7	925	6.26739	18.4515	0.00407467	7.29029	0.0140739	76585376	0.00302589	0.0626739	4.19498	0.597155	11.9039	17.1889	55.9542	696610	2.00633	0.269701	8.69173	0.0108905
29	2001	青 海	391.06	0.8566	5735	101.295	0.142	0.439	0.419	8.65434	0.1203	24.7488	5.95405	0.680962	0.299127	11747	1779	237	294.8	523.1	196.35	2005	243	418	8	2328	7.22	18.3934	0.00330088	7.20341	0.0137706	192697872	0.00653656	0.0722	3.83292	0.666045	12.8169	17.4408	54.3057	696610	2.01613	0.343606	8.91943	0.00845648
29	2002	青 海	467.21	0.9358	6426	118.728	0.132	0.451	0.417	8.76811	0.123535	23.8216	6.33266	0.687416	0.183346	20823	2913	1114	337.8	529	232.35	2037	229	406	11	1138	7.94	18.9392	0.00497217	7.24566	0.0136969	94187712	0.00278827	0.0794	3.85066	0.687833	12.0898	17.5979	58.8541	696610	2.02735	0.351474	9.08613	0.00788188
29	2003	青 海	538.58	1.1246	7277	122.044	0.11827	0.472207	0.409523	8.89247	0.120682	22.9486	6.69483	0.694737	0.100151	24070	5100	1905	389.8	534	255.62	2265	245	416	12	1411.2	8.46	18.9551	0.00437789	7.38026	0.0138207	116805024	0.00299654	0.0846	4.24157	0.655772	12.2956	17.684	69.8953	696610	2.03676	0.313093	9.21888	0.00921472
29	2004	青 海	601.75	1.0231	8606	137.336	0.124128	0.487536	0.388337	9.06021	0.123	22.6106	6.77926	0.708038	0.131367	30364	6251	1008	465.7	539	289.2	2649	286	523	11	956	8.32	19.2581	0.00496135	7.51752	0.0139472	79125248	0.00169906	0.0832	4.91466	0.621001	11.8968	17.7981	81.3778	696610	2.04607	0.294903	9.32047	0.0074496
29	2005	青 海	733.05	1.3059	10044.7	169.755	0.12	0.487	0.393	9.2148	0.122	22.4779	6.72255	0.698914	0.140387	29554	4659	1692	543.32	543	329.8	2590	312	605	11	4942	8.64	19.2624	0.0042706	7.42237	0.0136692	409024640	0.00752825	0.0864	4.7698	0.607009	13.5322	17.9221	74.4287	696610	2.05347	0.31244	9.51044	0.00769287
29	2006	青 海	896.78	1.4683	11762	214.663	0.109	0.516	0.375	9.37263	0.122	22.5158	6.96296	0.704298	0.238629	33412	5444	2838	641.58	548	408.5	2610	374	697	11	46173	9.89	19.3422	0.00391689	7.33889	0.0133921	372625344	0.00580793	0.0989	4.76277	0.636709	13.4298	18.1269	68.352	696610	2.06263	0.334585	9.70288	0.00684003
29	2007	青 海	1092.62	2.5239	14257	282.199	0.106	0.533	0.36	9.565	0.125	23.978	7.1433	0.710406	0.181885	38093	7177	2693	783.61	552	482.8	2915	413	715	11	122728	9.19	19.4582	0.00360166	7.48829	0.0135657	958174336	0.0122277	0.0919	5.2808	0.616123	14.367	18.2867	74.5266	696610	2.06991	0.360127	9.89313	0.00894368
29	2008	青 海	1383.68	3.9664	17389	363.595	0.11	0.551	0.34	9.76359	0.127	24.7899	7.2185	0.7142	0.207954	39092	7002	3675	961.52	554	583.2	2501	511	673	9	258052	9.59	19.465	0.00295522	7.18311	0.0129659	1883676416	0.0195906	0.0959	4.51444	0.60654	15.0393	18.472	53.1265	696610	2.07352	0.378146	10.1257	0.0109088
29	2009	青 海	1785.78	4.7804	19454	486.746	0.099	0.532	0.369	9.87581	0.101	25.6216	7.40375	0.720308	0.368656	75938	10442	5517	1081.3	557.3	798.2	4603	550	757	9	194320	9.71	20.2121	0.00554693	8.10046	0.0145352	1328507520	0.0122862	0.0971	8.25947	0.738186	14.6842	18.7799	128.641	696610	2.07946	0.450149	10.3748	0.00982114
29	2010	青 海	2320	4.0805	24115	743.403	0.1	0.551	0.349	10.0906	0.153	26.9136	7.58296	0.726465	0.273991	99438	12996	5328	1350.4	563.47	1016.9	4858.4	576	699.9	9	134673	8.66148	20.514	0.00600666	8.18382	0.014524	919560704	0.00680954	0.0866148	8.62229	0.753036	14.3053	19.0111	133.111	696610	2.09047	0.550506	10.6255	0.00548895
29	2011	青 海	2825.83	3.76	29522	967.47	0.093	0.584	0.323	10.2929	0.135	34.434	7.73877	0.735064	0.411742	125756	14518	8082	1670.4	568.17	1435.6	5006	665	656	9	39276	8.06	20.7543	0.00617553	8.21203	0.0144535	260066032	0.00155691	0.0806	8.81074	0.859435	13.034	19.3476	107.016	696610	2.09878	0.579185	10.8145	0.00388643
29	2012	青 海	3528.41	7.18	33181	1159.05	0.093	0.577	0.33	10.4097	0.123	35.0672	7.56151	0.723756	0.311925	131228	16109	9347	1893.5	573.17	1883.4	5181	725	559	9	48986	9.69	20.7794	0.00558606	8.26796	0.014425	308616704	0.00162987	0.0969	9.0392	0.994666	13.1964	19.6103	111.129	696610	2.10754	0.61212	11.0278	0.00619473
29	2013	青 海	4102.54	8.39	36875	1228.05	0.099	0.573	0.328	10.5153	0.108	38.2391	7.90121	0.729503	0.253637	137541	16799	14999	2101.1	578	2361.1	4767	698	549	9	87890	9.81	20.7791	0.00503274	8.16622	0.0141284	552801728	0.00263101	0.0981	8.24741	1.12374	13.7709	19.828	92.0524	696610	2.11593	0.58448	11.1701	0.00683197
29	2014	青 海	4529.87	10.39	39671	1347.43	0.094	0.536	0.37	10.5884	0.092	37.1487	7.97727	0.746002	0.211808	143235	21118	12077	2303.3	583	2861.2	4731	585	610	12	17006	9.52	20.8189	0.00477749	8.17075	0.014015	104464456	0.000453543	0.0952	8.11492	1.24222	12.0962	20.0115	95.185	696610	2.12455	0.585	11.2606	0.00771098
29	2015	青 海	5212.42	11.22	41252	1515.16	0.086	0.499	0.414	10.6275	0.082	36.1418	7.44484	0.728384	0.122117	115843	23354	10507	2417.1	588	3210.6	4008	653	632	12	13283	9.74	20.5246	0.00339175	7.90949	0.0134515	82731840	0.000342277	0.0974	6.81633	1.32829	11.8544	20.1182	75.3421	696610	2.13309	0.62685	11.3924	0.00740516
29	2016	青 海	5570.17	10.9	43531	1524.8	0.086	0.486	0.428	10.6812	0.08	35.6443	7.72189	0.730499	0.0988912	139977	21399	20910	2572.5	593	3528.1	4166	589	661	12	4147	9.89	20.6997	0.00379662	7.97797	0.0134536	27545618	0.000107077	0.0989	7.0253	1.37147	10.7462	20.204	81.8083	696610	2.14155	0.592731	11.4503	0.00714848
29	2017	青 海	5826.63	11.94	44047	1530.44	0.091	0.443	0.466	10.693	0.073	35.0795	7.93908	0.720591	0.100762	179109	29248	24698	2624.8	598	3883.6	5655.8	752	651.9	12	14254	10.96	20.9477	0.00476848	8.35512	0.0139718	96240160	0.000366657	0.1096	9.45786	1.47958	11.9888	20.2916	121.208	696610	2.14995	0.583069	11.4869	0.00780168
30	2000	宁 夏	396.49	1.1078	4839.1	60.838	0.173024	0.452009	0.374967	8.48448	0.0975798	41.7	6.96909	0.670819	0.229664	16488	1173	358	265.57	562	157.52	2598	341	625	6	6125	6.65674	18.8233	0.00563204	7.39756	0.0131629	507119360	0.0190955	0.0665674	4.62278	0.593139	13.7128	17.1487	39.1367	66400	4.43839	0.229085	8.86149	0.018209
30	2001	宁 夏	468.87	1.2342	5340	93.5787	0.166	0.45	0.384	8.58298	0.101	38.8917	7.25538	0.675145	0.213052	15341	1370	555	298.38	563	191.08	2821	332	708	8	7442	7.2	18.7145	0.00449628	7.48493	0.0132947	616004096	0.020645	0.072	5.01066	0.640391	13.9055	17.3401	45.7938	66400	4.44017	0.313623	9.02739	0.0131889
30	2002	宁 夏	578.16	1.3683	5804	114.565	0.161	0.459	0.38	8.6663	0.102	38.3542	7.36375	0.685228	0.187879	19505	1483	2039	329.28	572	226.98	2975	315	723	12	9339	6.95	18.8896	0.00485392	7.5689	0.0132323	772951680	0.023474	0.0695	5.20105	0.689322	14.1166	17.4964	50.5029	66400	4.45603	0.347926	9.22105	0.0119434
30	2003	宁 夏	746.35	1.3271	6691	105.779	0.144029	0.498261	0.35771	8.80852	0.122	39.2529	7.31982	0.679823	0.40096	23828	1693	1199	385.34	580	317.99	2718	316	483	12	11912.9	8.39	19.1596	0.00543312	7.55956	0.0130337	986030720	0.0255886	0.0839	4.68621	0.825219	14.3462	17.8197	48.8881	66400	4.46992	0.274509	9.46251	0.0125459
30	2004	宁 夏	841.16	1.531	7880	123.018	0.142	0.520083	0.338438	8.97208	0.112	37.9224	7.6668	0.685094	0.183056	30513	1970	1149	460.35	588	376.2	3515	284	414	13	13456	8.28	19.4284	0.00595069	7.94343	0.0135092	1113712768	0.0241927	0.0828	5.97789	0.817204	14.4542	17.9741	74.2833	66400	4.48361	0.267226	9.5684	0.0124454
30	2005	宁 夏	985.34	2.0171	10239	160.251	0.119	0.464	0.417	9.23396	0.109	36.8306	7.34084	0.68069	0.178363	31681	2576	1039	606.1	596	443.3	4046	292	583	13	23038	8.85	19.4527	0.00463059	8.0618	0.0135265	1906740096	0.0314592	0.0885	6.78859	0.731397	14.9784	18.1247	86.0969	66400	4.49713	0.264397	9.71309	0.0125871
30	2006	宁 夏	1131.22	1.95	11847	193.209	0.112	0.492	0.396	9.37983	0.127	35.3201	7.5888	0.699404	0.124972	49749	3021	2179	710.76	604	498.7	4412	335	1204	13	378568	8.51	19.9147	0.0062678	7.96311	0.013184	3055119360	0.0429838	0.0851	7.30464	0.701643	15.4365	18.2291	81.3418	66400	4.51046	0.271834	9.83782	0.0100927
30	2007	宁 夏	1278.52	4.7857	14649	241.855	0.11	0.508	0.382	9.59213	0.127	34.7666	7.78483	0.702878	0.202727	74724	4187	2953	889.2	610	599.8	5565	373	1050	13	408057	8.88	20.3315	0.00760054	8.32893	0.013654	3185823488	0.035828	0.0888	9.12295	0.674539	15.4685	18.4038	119.137	66400	4.52035	0.271991	9.95034	0.0197875
30	2008	宁 夏	1590.58	4.3265	17892	324.606	0.109	0.529	0.362	9.79211	0.122	33.3501	8.0897	0.706488	0.381961	75490	3177	4443	1156.69	618	828.9	5153	300	971	15	546976	9.16	20.3357	0.00586761	8.26411	0.0133723	3992706048	0.0345184	0.0916	8.33819	0.716614	15.6812	18.7143	116.401	66400	4.53338	0.280634	10.1557	0.0133284
30	2009	宁 夏	2058.49	4.4017	21777	432.362	0.094	0.489	0.417	9.98861	0.119	32.0805	8.1748	0.718205	0.297985	104422	4854	4695	1353.3	625.2	1075.9	6920	357	1156	15	221420	9.47	20.6706	0.00701049	8.59545	0.0137483	1513782144	0.0111859	0.0947	11.0685	0.79502	14.6998	18.9635	168.545	66400	4.54496	0.319487	10.402	0.0101806
30	2010	宁 夏	2573.64	5.9666	26860	557.529	0.094	0.49	0.416	10.1984	0.135	33.9808	8.45076	0.720635	0.342318	115101	5598	5995	1689.7	632.96	1444.2	6377.7	364	1101.2	15	321578	8.88962	20.7577	0.00612582	8.49954	0.0134282	2195766784	0.012995	0.0888963	10.076	0.854708	15.0594	19.2456	144.567	66400	4.5573	0.329957	10.613	0.0107019
30	2011	宁 夏	2966.87	7.87	33043	705.91	0.088	0.502	0.41	10.4056	0.121	34.2131	8.3443	0.736042	0.138831	153183	5889	11682	2102.2	639.45	1644.7	7358	349	1235	16	400909	7.44	21.0279	0.00645096	8.66112	0.0135446	2654618880	0.0126278	0.0744	11.5068	0.782371	15.239	19.3654	168.766	66400	4.5675	0.335796	10.745	0.0111487
30	2012	宁 夏	3495.41	9.61	36394	864.36	0.085	0.495	0.42	10.5022	0.115	40.2065	8.32111	0.72	0.274944	182304	8691	11808	2341.3	647.19	2096.9	8073	410	1557	16	328000	9.2	21.2045	0.0069109	8.71703	0.013469	2066432768	0.00882601	0.092	12.4739	0.895614	14.9764	19.5963	151.866	66400	4.57953	0.36918	10.8969	0.0111181
30	2013	宁 夏	3868.47	10.69	39613	922.48	0.087	0.493	0.42	10.5869	0.098	44.9542	8.65114	0.726801	0.264295	209042	10425	12909	2565.1	654	2651.1	8234	504	1184	16	349084	9.72	21.3423	0.0072398	8.78661	0.0134352	2195633664	0.00855964	0.0972	12.5902	1.03353	15.0266	19.8203	145.615	66400	4.59	0.359627	10.9878	0.0115883
30	2014	宁 夏	4209.06	11.66	41834	1000.45	0.079	0.487	0.434	10.6415	0.08	44.7142	8.49506	0.734933	0.197163	238580	13785	20919	2752.1	662	3173.8	9500	525	1485	18	355492	9.22	21.4356	0.00740802	8.92132	0.0134763	2183716352	0.00793473	0.0922	14.3505	1.15323	15.009	19.9881	167.508	66400	4.60215	0.363522	11.0601	0.0116548
30	2015	宁 夏	4805.15	17.25	43805	1138.49	0.082	0.474	0.445	10.6875	0.08	44.5159	8.7824	0.725438	0.10448	254842	15723	18250	2911.8	668	3505.4	9247	543	1420	18	373079	10.15	21.5157	0.00758531	8.89344	0.0133135	2323685120	0.00798024	0.1015	13.8428	1.20386	15.0621	20.0785	163.627	66400	4.61118	0.390992	11.1835	0.0151516
30	2016	宁 夏	5441.54	18.26	47194	1254.54	0.076	0.47	0.454	10.762	0.081	41.8588	9.04415	0.730674	0.0823872	299269	18982	25119	3168.6	675	3794.2	9004	588	1940	18	447350	10.65	21.66	0.00805302	8.77586	0.0130013	2971432960	0.00937775	0.1065	13.3393	1.19744	15.2976	20.1472	154.711	66400	4.6216	0.395929	11.2974	0.0145551
30	2017	宁 夏	5848.45	25.55	50765	1372.78	0.073	0.459	0.468	10.835	0.078	41.6003	9.09365	0.731651	-0.0173423	389357	23433	53036	3443.6	682	3728.4	9858.9	620	1923.9	19	636586	11.56	21.8639	0.00908607	8.89768	0.0130465	4298101248	0.0124814	0.1156	14.4559	1.0827	15.6564	20.1194	175.84	66400	4.63192	0.398647	11.3592	0.0186119
31	2000	新 疆	1863.48	2.2037	7469.81	190.953	0.21122	0.430121	0.358659	8.91862	0.0822269	177	7.63692	0.681558	0.159005	32381	7839	940	1364.36	1925	610.39	4156	1625	712	16	11557	6.64515	19.2794	0.0017299	7.50604	0.00389924	956861824	0.00701327	0.0664515	2.15896	0.447382	13.1165	17.2721	10.2768	1640016	2.46281	0.139958	9.17786	0.0115405
31	2001	新 疆	1972.55	2.6216	7913	263.323	0.194	0.424	0.382	8.97626	0.081	167.511	7.96601	0.687178	0.156638	32070	10294	2433	1485.48	1876.19	706	4551	1757	1311	21	9579	7.24	19.0804	0.00130214	7.30182	0.00389184	792892160	0.00533762	0.0724	2.42566	0.475267	12.9542	17.4433	8.85317	1640016	2.43712	0.177265	9.26042	0.00995583
31	2002	新 疆	2225.31	3.6189	8382	361.173	0.191	0.421	0.388	9.03384	0.081	163.385	8.31701	0.690944	0.133272	35182	12671	3336	1598.28	1905	800.09	5317	1735	1506	22	9847	8.85	19.0717	0.00119973	7.6382	0.00400955	814996800	0.00509921	0.0885	2.79108	0.500594	12.9665	17.5532	12.7062	1640016	2.45236	0.225976	9.36575	0.0100199
31	2003	新 疆	2661.65	4.1415	9700	368.468	0.219907	0.424391	0.355702	9.17988	0.108	159.615	8.32621	0.698471	0.216601	37957	15764	2886	1877.61	1934	973.39	5335	1639	1614	26	14779.1	7.78	19.0786	0.00102828	7.64108	0.00395092	1223266048	0.00651502	0.0778	2.75853	0.51842	13.3574	17.7341	13.0439	1640016	2.46747	0.196243	9.5297	0.0112398
31	2004	新 疆	2959.78	4.6622	11199	421.045	0.202123	0.459091	0.338786	9.32358	0.114	156.599	8.4356	0.716684	0.178562	60134	19687	3250	2200.15	1963	1147.2	6141	1925	1555	28	17758	8.74	19.7343	0.00169066	7.88646	0.00401755	1469776384	0.00668035	0.0874	3.12838	0.521419	13.5261	17.8835	16.9924	1640016	2.48235	0.191371	9.62098	0.0110729
31	2005	新 疆	3427.48	5.9311	13108	519.018	0.196	0.447	0.357	9.48098	0.109	156.214	8.15954	0.69978	0.167277	64087	18712	4430	2604.14	2010	1339.1	6986	1913	1719	30	18618	9.26	19.8303	0.0015723	8.11791	0.00403876	1540918784	0.00591719	0.0926	3.47562	0.51422	13.5498	18.0145	21.4705	1640016	2.50601	0.199305	9.74403	0.0114275
31	2006	新 疆	4040.78	7.3476	15000	678.472	0.173	0.48	0.347	9.61581	0.11	154.84	8.2519	0.708367	0.170264	84760	18669	5964	3045.26	2050	1567.1	7408	2127	1446	31	182421	9.39	20.2146	0.00197445	8.25192	0.00402533	1472173952	0.00483431	0.0939	3.61366	0.514603	13.4844	18.1521	24.7675	1640016	2.52572	0.222796	9.88894	0.0108296
31	2007	新 疆	4614.62	12.8401	16999	795.154	0.178	0.468	0.354	9.74091	0.122	156.166	8.46647	0.717465	0.181035	100169	20907	7629	3523.16	2095	1850.8	8863	2289	1998	32	281189	9.49	20.3897	0.0020332	8.42858	0.00402319	2195326976	0.00623113	0.0949	4.23055	0.525324	13.8623	18.2967	29.3021	1640016	2.54743	0.225693	10	0.0161479
31	2008	新 疆	5399.34	14.8358	19893	1059.36	0.164	0.496	0.339	9.89812	0.11	155.036	8.50728	0.718796	0.221094	160113	25700	9565	4160.02	2131	2260	8810	2304	1792	37	312073	10	20.9452	0.00300114	8.45829	0.00396917	2278008064	0.00547595	0.1	4.13421	0.543267	13.8822	18.4795	30.4058	1640016	2.56447	0.254654	10.14	0.0140044
31	2009	新 疆	6845.07	16.1414	19942	1346.91	0.178	0.451	0.371	9.90058	0.081	146.812	8.61048	0.721324	0.205973	218043	38491	11266	4277.1	2158.63	2725.5	12655	2547	2190	37	273620	9.23	21.2438	0.00393458	8.97689	0.00415861	1870657792	0.00437366	0.0923	5.86251	0.637231	13.6723	18.6539	53.9328	1640016	2.57735	0.314913	10.3644	0.011984
31	2010	新 疆	8870.72	20.1869	25034	1698.91	0.198	0.477	0.325	10.128	0.106	153.817	8.86374	0.730399	0.25599	266545	44076	18286	5437.5	2185.11	3423.2	14381.7	2887	2342.6	37	355099	8.47498	21.4371	0.00375509	9.12174	0.0041745	2424651520	0.00445913	0.0847498	6.58168	0.629554	13.9195	18.8696	59.4999	1640016	2.58955	0.312444	10.6114	0.0118822
31	2011	新 疆	10387	26.43	30087	2284.49	0.172	0.488	0.34	10.3118	0.12	174.797	9.10631	0.73446	0.353149	330031	57528	21358	6610.1	2208.71	4632.1	15451	3119	2748	38	332902	9	21.6441	0.00379941	9.16785	0.00415077	2204310528	0.00333476	0.09	6.99549	0.700761	13.8135	19.1613	54.8293	1640016	2.60029	0.345606	10.7585	0.0115693
31	2012	新 疆	12330.9	33.01	33796	2720.07	0.176	0.464	0.36	10.4281	0.12	177.681	8.98273	0.727107	0.329591	397289	69477	26834	7505.3	2232.78	6158.8	15671	3144	3554	39	274384	9.34	21.8251	0.00401021	9.10198	0.00407652	1728646656	0.00230323	0.0934	7.0186	0.820593	13.5596	19.4353	50.5005	1640016	2.61113	0.36242	10.9192	0.0121357
31	2013	新 疆	14088.8	39.85	37553	3067.12	0.176	0.45	0.374	10.5335	0.11	192.733	8.92328	0.728007	0.255488	454598	82251	32640	8360.2	2264	7732.3	15822	3226	3692	41	251447	8.75	21.9462	0.00406338	9.09426	0.0040169	1581526144	0.00189173	0.0875	6.98852	0.924894	13.4568	19.649	46.1987	1640016	2.62501	0.366872	11.0386	0.0129926
31	2014	新 疆	15055.4	40.34	40648	3317.79	0.166	0.426	0.408	10.6127	0.1	194.914	9.11383	0.720002	0.221849	491587	73736	32586	9273.5	2298	9447.7	15662	3200	3503	44	212187	9.54	22.072	0.00415447	9.10041	0.00396015	1303422336	0.00140553	0.0954	6.81549	1.01878	13.2485	19.8344	45.9639	1640016	2.63992	0.357771	11.09	0.0121587
31	2015	新 疆	17124	41.64	40036	3804.87	0.167	0.386	0.447	10.5975	0.088	190.813	8.9828	0.710514	0.144511	520010	86377	40103	9324.8	2360	10813	16949	3560	3784	44	251424	10.03	22.0933	0.00422025	9.17004	0.00388561	1565969280	0.00167936	0.1003	7.18178	1.1596	13.4054	19.9428	50.3372	1640016	2.66654	0.408038	11.1922	0.0109439
31	2016	新 疆	18747.6	44.98	40564	4138.25	0.171	0.378	0.451	10.6106	0.076	189.107	8.9875	0.702455	-0.0485989	566301	99818	46154	9649.7	2398	10287.5	16945	3713	4031	46	195566	10.3	22.1591	0.00435588	9.12707	0.00380612	1299008000	0.00134616	0.103	7.06631	1.0661	13.2025	19.877	48.6549	1640016	2.68251	0.428848	11.2668	0.0108693
31	2017	新 疆	21257.4	42.81	44941	4637.24	0.143	0.398	0.459	10.7131	0.076	193.074	9.40216	0.698367	0.175125	569519	97343	43625	10882	2445	12089.1	15212.1	3598	3427.8	47	144825	10.43	22.1785	0.00393816	9.01022	0.00368516	977829440	0.000898575	0.1043	6.22172	1.11093	12.899	20.0189	42.3998	1640016	2.70192	0.426139	11.373	0.00923178
